# Supplementary material for: 4-(Diphenyl­amino)­benzaldehyde 4-phenyl­thio­semicarbazone
Source: Acta Crystallogr Sect E Struct Rep Online. 2012 Jul 10;68(Pt 8):o2402–3. doi: 10.1107/S160053681203053X (PMC3414326; doi:10.1107/S160053681203053X)
Supplement: Supplementary file 1 [file e-68-o2402-sup1.cif]

##############################################################################
#                                                                            #
# This CIF contains the data in a paper accepted for publication in          #
# Acta Crystallographica Section E. It conforms to the requirements of       #
# Notes for Authors for Acta Crystallographica Section E, and has been       #
# peer reviewed under the auspices of the IUCr Commission on Journals.       #
#                                                                            #
# Full details of the Crystallographic Information File format               #
# are given in the paper "The Crystallographic Information File (CIF):       #
# a New Standard Archive File for Crystallography" by S. R. Hall, F. H.      #
# Allen and I. D. Brown [Acta Cryst. (1991), A47, 655-685].                  #
#                                                                            #
# The current version of the core CIF dictionary is obtainable from          #
# ftp://ftp.iucr.org/pub/cif_core.dic.                                       #
#                                                                            #
# Software is freely available for graphical display of the structure(s)     #
# in this CIF. For information consult the CIF software page                 #
# http://www.iucr.org/resources/cif/software.                                #
#                                                                            #
# This file may be used for bona fide research purposes within the           #
# scientific community so long as proper attribution is given to the journal # 
# article from which it was obtained.                                        #
#                                                                            #
##############################################################################
data_global
_audit_creation_method     'from SHELXL97 CIF and IUCr SHELXL97-template'
_journal_date_recd_electronic     2012-06-13
_journal_date_accepted     2012-07-04
_journal_name_full     'Acta Crystallographica, Section E'
_journal_year     2012
_journal_volume     68
_journal_issue      8
_journal_page_first     o2402
_journal_page_last     o2403
_journal_paper_category     QO
_journal_paper_doi     10.1107/S160053681203053X
_journal_coeditor_code     LR2069
_publ_contact_author_name     'Santiago Gar\'ia-Granda'
_publ_contact_author_address
;
Departamento de Qu\'imica F\'isica y Anal\'itica
Facultad de Qu\'imica
Universidad de Oviedo
C/ Juli\'an Claver\'ia, 8
33006 Oviedo
Spain
;
_publ_contact_author_email     sgg@uniovi.es
_publ_contact_author_fax     '+34 985 103125'
_publ_contact_author_phone     '+34 985 103477'
_publ_section_title
;
4-(Diphenylamino)benzaldehyde 4-phenylthiosemicarbazone
;
loop_
    _publ_author_name
    _publ_author_address
    'Rafael Mendoza-Mero\~no'
;
Departamento de Qu\'imica F\'isica y Anal\'itica
Facultad de Qu\'imica
Universidad de Oviedo - CINN
C/ Juli\'an Claver\'ia, 8
33006 Oviedo
Spain
;
    'Laura Men\'endez-Taboada'
;
Departamento de Qu\'imica F\'isica y Anal\'itica
Facultad de Qu\'imica
Universidad de Oviedo - CINN
C/ Juli\'an Claver\'ia, 8
33006 Oviedo
Spain
;
    'Santiago Garc\'ia-Granda'
;
Departamento de Qu\'imica F\'isica y Anal\'itica
Facultad de Qu\'imica
Universidad de Oviedo
C/ Juli\'an Claver\'ia, 8
33006 Oviedo
Spain
;
data_I
_chemical_name_systematic
;
4-(Diphenylamino)benzaldehyde 4-phenylthiosemicarbazone
;
_chemical_name_common     ?
_chemical_formula_moiety     'C26 H22 N4 S'
_chemical_formula_sum     'C26 H22 N4 S'
_chemical_formula_iupac     'C26 H22 N4 S'
_chemical_formula_weight     422.55
_chemical_melting_point     ?
_symmetry_cell_setting     monoclinic
_symmetry_space_group_name_H-M     'P 21/c'
_symmetry_space_group_name_Hall     '-P 2ybc'
loop_
    _symmetry_equiv_pos_as_xyz
    'x, y, z'
    '-x, y+1/2, -z+1/2'
    '-x, -y, -z'
    'x, -y-1/2, z-1/2'
_cell_length_a     13.6069(3)
_cell_length_b     15.2763(3)
_cell_length_c     11.2778(2)
_cell_angle_alpha     90.00
_cell_angle_beta     104.094(2)
_cell_angle_gamma     90.00
_cell_volume     2273.67(8)
_cell_formula_units_Z     4
_cell_measurement_reflns_used     8693
_cell_measurement_theta_min     2.8903
_cell_measurement_theta_max     75.3222
_cell_measurement_temperature     285.4
_exptl_crystal_description     plate
_exptl_crystal_colour     'dark yellow'
_exptl_crystal_size_max     0.1675
_exptl_crystal_size_mid     0.0871
_exptl_crystal_size_min     0.0538
_exptl_crystal_density_diffrn     1.234
_exptl_crystal_density_meas     ?
_exptl_crystal_density_method     'not measured'
_exptl_crystal_F_000     888
_exptl_absorpt_coefficient_mu     1.410
_exptl_absorpt_correction_type     multi-scan
_exptl_absorpt_process_details     '(CrysAlis PRO; Oxford Diffraction, 2010)'
_exptl_absorpt_correction_T_min     0.72546
_exptl_absorpt_correction_T_max     1.00000
_exptl_special_details
;
Absorption correction: CrysAlisPro, Oxford Diffraction Ltd.,
Version 1.171.34.36 (release 02-08-2010 CrysAlis171 .NET)
(compiled Aug  2 2010,13:00:58)
Empirical absorption correction using spherical harmonics,
implemented in SCALE3 ABSPACK scaling algorithm.
;
_diffrn_ambient_temperature     285.4
_diffrn_radiation_type     CuK\a
_diffrn_radiation_wavelength     1.54180
_diffrn_radiation_source     'Nova (Cu) X-ray Source'
_diffrn_radiation_monochromator     'mirror'
_diffrn_measurement_device_type
                        'Oxford Xcalibur diffractometer with Onyx Nova detector'
_diffrn_measurement_method     \w
_diffrn_detector_area_resol_mean     8.2640
_diffrn_reflns_number     26370
_diffrn_reflns_av_R_equivalents     0.0671
_diffrn_reflns_av_sigmaI/netI     0.0379
_diffrn_reflns_theta_min     3.35
_diffrn_reflns_theta_max     75.50
_diffrn_reflns_theta_full     75.50
_diffrn_measured_fraction_theta_max     0.982
_diffrn_measured_fraction_theta_full     0.982
_diffrn_reflns_limit_h_min     -16
_diffrn_reflns_limit_h_max     16
_diffrn_reflns_limit_k_min     -17
_diffrn_reflns_limit_k_max     18
_diffrn_reflns_limit_l_min     -11
_diffrn_reflns_limit_l_max     14
_diffrn_standards_number     26779
_diffrn_standards_interval_count     ?
_diffrn_standards_interval_time     ?
_diffrn_standards_decay_%     ?
_refine_special_details
;
Refinement of F^2^ against ALL reflections. The weighted R-factor wR and
goodness of fit S are based on F^2^, conventional R-factors R are based on F,
with F set to zero for negative F^2^. The threshold expression of F^2^ >
2sigma(F^2^) is used only for calculating R-factors(gt) etc. and is not
relevant to the choice of reflections for refinement. R-factors based on F^2^
are statistically about twice as large as those based on F, and R-factors based
on ALL data will be even larger.
;
_reflns_number_total     4623
_reflns_number_gt     3535
_reflns_threshold_expression     I>2\s(I)
_refine_ls_structure_factor_coef     Fsqd
_refine_ls_matrix_type     full
_refine_ls_R_factor_all     0.0643
_refine_ls_R_factor_gt     0.0491
_refine_ls_wR_factor_gt     0.1335
_refine_ls_wR_factor_ref     0.1490
_refine_ls_goodness_of_fit_ref     1.065
_refine_ls_restrained_S_all     1.065
_refine_ls_number_reflns     4623
_refine_ls_number_parameters     369
_refine_ls_number_restraints     0
_refine_ls_hydrogen_treatment     refall
_refine_ls_weighting_scheme     calc
_refine_ls_weighting_details
       'calc w = 1/[\s^2^(Fo^2^)+(0.0766P)^2^+0.2813P] where P=(Fo^2^+2Fc^2^)/3'
_atom_sites_solution_hydrogens     difmap
_atom_sites_solution_primary     direct
_atom_sites_solution_secondary     difmap
_refine_ls_shift/su_max     0.000
_refine_ls_shift/su_mean     0.000
_refine_diff_density_max     0.201
_refine_diff_density_min     -0.291
_refine_ls_extinction_method     'SHELXL97 (Sheldrick, 2008)'
_refine_ls_extinction_coef     0.0012(3)
_refine_ls_extinction_expression
                                  'Fc^*^=kFc[1+0.001xFc^2^\l^3^/sin(2\q)]^-1/4^'
loop_
    _atom_type_symbol
    _atom_type_description
    _atom_type_scat_dispersion_real
    _atom_type_scat_dispersion_imag
    _atom_type_scat_source
    'C' 'C' 0.0181 0.0091
                         'International Tables Vol C Tables 4.2.6.8 and 6.1.1.4'
    'H' 'H' 0.0000 0.0000
                         'International Tables Vol C Tables 4.2.6.8 and 6.1.1.4'
    'N' 'N' 0.0311 0.0180
                         'International Tables Vol C Tables 4.2.6.8 and 6.1.1.4'
    'S' 'S' 0.3331 0.5567
                         'International Tables Vol C Tables 4.2.6.8 and 6.1.1.4'
_computing_data_collection     'CrysAlis CCD (Oxford Diffraction, 2010)'
_computing_cell_refinement     'CrysAlis RED (Oxford Diffraction, 2010)'
_computing_data_reduction     'CrysAlis RED (Oxford Diffraction, 2010)'
_computing_structure_solution     'SIR08 (Burla <i>et al.</i>, 2007)'
_computing_structure_refinement     'SHELXL97 (Sheldrick, 2008)'
_computing_molecular_graphics
;
ORTEP-3 for Windows (Farrugia, 1997) and Mercury (Macrae <i>et al.</i>,
2008)
;
_computing_publication_material
;
WinGX (Farrugia, 1999), PLATON (Spek, 2009), PARST95 (Nardelli,
1995) and
publCIF (Westrip, 2010)
;
loop_
    _atom_site_type_symbol
    _atom_site_label
    _atom_site_fract_x
    _atom_site_fract_y
    _atom_site_fract_z
    _atom_site_U_iso_or_equiv
    _atom_site_adp_type
    _atom_site_calc_flag
    _atom_site_refinement_flags
    _atom_site_occupancy
    _atom_site_symmetry_multiplicity
    _atom_site_disorder_assembly
    _atom_site_disorder_group
    S S1 0.94600(4) 0.03619(4) 0.15627(5) 0.0689(2) Uani d . 1 1 . .
    N N2 1.16947(11) 0.16240(10) 0.07520(14) 0.0504(4) Uani d . 1 1 . .
    N N3 1.08689(11) 0.10941(11) 0.06823(15) 0.0522(4) Uani d . 1 1 . .
    N N4 1.08031(14) 0.15773(11) 0.25732(15) 0.0591(4) Uani d . 1 1 . .
    N N1 1.56053(12) 0.35772(12) -0.02307(15) 0.0597(4) Uani d . 1 1 . .
    C C8 1.21068(14) 0.15830(13) -0.01584(17) 0.0520(4) Uani d . 1 1 . .
    C C14 1.33120(14) 0.27924(13) 0.06329(17) 0.0527(4) Uani d . 1 1 . .
    C C9 1.29891(13) 0.21151(12) -0.01924(16) 0.0490(4) Uani d . 1 1 . .
    C C7 1.04293(14) 0.10515(12) 0.16271(16) 0.0510(4) Uani d . 1 1 . .
    C C12 1.47208(13) 0.30889(12) -0.02447(17) 0.0508(4) Uani d . 1 1 . .
    C C13 1.41611(15) 0.32736(13) 0.06068(18) 0.0534(4) Uani d . 1 1 . .
    C C15 1.58656(15) 0.38294(13) -0.13237(19) 0.0554(5) Uani d . 1 1 . .
    C C11 1.43998(16) 0.24198(14) -0.10803(19) 0.0611(5) Uani d . 1 1 . .
    C C10 1.35392(16) 0.19418(14) -0.10567(18) 0.0585(5) Uani d . 1 1 . .
    C C6 1.04960(16) 0.15504(13) 0.37043(18) 0.0573(5) Uani d . 1 1 . .
    C C21 1.62500(14) 0.38028(13) 0.09250(18) 0.0559(5) Uani d . 1 1 . .
    C C20 1.68751(18) 0.39145(16) -0.1348(3) 0.0717(6) Uani d . 1 1 . .
    C C5 0.97506(19) 0.20986(19) 0.3890(2) 0.0749(6) Uani d . 1 1 . .
    C C16 1.5132(2) 0.40044(16) -0.2379(2) 0.0706(6) Uani d . 1 1 . .
    C C22 1.66006(18) 0.46481(15) 0.1163(2) 0.0680(6) Uani d . 1 1 . .
    C C3 0.9924(3) 0.1471(2) 0.5872(3) 0.0880(8) Uani d . 1 1 . .
    C C1 1.0965(2) 0.09751(18) 0.4592(2) 0.0832(7) Uani d . 1 1 . .
    C C19 1.7123(3) 0.4176(2) -0.2411(4) 0.0966(10) Uani d . 1 1 . .
    C C23 1.7227(2) 0.4862(2) 0.2285(3) 0.0841(7) Uani d . 1 1 . .
    C C17 1.5399(3) 0.4254(2) -0.3436(3) 0.0895(8) Uani d . 1 1 . .
    C C18 1.6401(3) 0.4340(2) -0.3447(4) 0.1005(10) Uani d . 1 1 . .
    C C26 1.6521(2) 0.31817(18) 0.1832(2) 0.0818(7) Uani d . 1 1 . .
    C C2 1.0684(3) 0.0947(2) 0.5689(3) 0.1006(10) Uani d . 1 1 . .
    C C4 0.9469(2) 0.2052(2) 0.5001(3) 0.0877(8) Uani d . 1 1 . .
    C C24 1.7493(2) 0.4241(2) 0.3180(3) 0.0984(9) Uani d . 1 1 . .
    C C25 1.7131(3) 0.3415(2) 0.2959(3) 0.1070(11) Uani d . 1 1 . .
    H H8 1.1832(15) 0.1157(13) -0.0856(18) 0.052(5) Uiso d . 1 1 . .
    H H13 1.4370(18) 0.3751(16) 0.116(2) 0.069(6) Uiso d . 1 1 . .
    H H10 1.3326(17) 0.1481(15) -0.163(2) 0.064(6) Uiso d . 1 1 . .
    H H27 1.0675(17) 0.0693(16) -0.001(2) 0.069(6) Uiso d . 1 1 . .
    H H14 1.2919(17) 0.2952(15) 0.123(2) 0.067(6) Uiso d . 1 1 . .
    H H28 1.131(2) 0.1912(18) 0.249(2) 0.076(7) Uiso d . 1 1 . .
    H H11 1.4793(19) 0.2228(16) -0.164(2) 0.076(7) Uiso d . 1 1 . .
    H H22 1.639(2) 0.509(2) 0.055(3) 0.088(8) Uiso d . 1 1 . .
    H H5 0.945(2) 0.249(2) 0.327(3) 0.094(9) Uiso d . 1 1 . .
    H H20 1.737(2) 0.3775(17) -0.064(2) 0.076(7) Uiso d . 1 1 . .
    H H16 1.446(2) 0.3934(18) -0.237(2) 0.085(8) Uiso d . 1 1 . .
    H H1 1.157(3) 0.057(2) 0.454(3) 0.116(10) Uiso d . 1 1 . .
    H H26 1.631(2) 0.259(2) 0.162(3) 0.099(9) Uiso d . 1 1 . .
    H H23 1.743(2) 0.545(2) 0.249(3) 0.100(9) Uiso d . 1 1 . .
    H H4 0.893(3) 0.242(3) 0.507(3) 0.127(12) Uiso d . 1 1 . .
    H H3 0.970(3) 0.139(2) 0.657(3) 0.110(10) Uiso d . 1 1 . .
    H H17 1.486(2) 0.4377(19) -0.416(3) 0.095(9) Uiso d . 1 1 . .
    H H25 1.729(2) 0.295(2) 0.356(3) 0.114(10) Uiso d . 1 1 . .
    H H18 1.650(3) 0.453(2) -0.425(3) 0.123(11) Uiso d . 1 1 . .
    H H24 1.793(3) 0.435(2) 0.402(3) 0.117(10) Uiso d . 1 1 . .
    H H2 1.094(3) 0.047(3) 0.627(4) 0.156(15) Uiso d . 1 1 . .
    H H19 1.776(3) 0.418(2) -0.242(3) 0.115(11) Uiso d . 1 1 . .
loop_
    _atom_site_aniso_label
    _atom_site_aniso_U_11
    _atom_site_aniso_U_22
    _atom_site_aniso_U_33
    _atom_site_aniso_U_12
    _atom_site_aniso_U_13
    _atom_site_aniso_U_23
    S1 0.0620(3) 0.0902(4) 0.0645(3) -0.0305(3) 0.0346(3) -0.0166(2)
    N2 0.0435(8) 0.0544(9) 0.0571(9) -0.0051(6) 0.0197(7) 0.0061(6)
    N3 0.0470(8) 0.0611(9) 0.0538(9) -0.0103(6) 0.0227(7) 0.0001(7)
    N4 0.0621(10) 0.0633(10) 0.0595(10) -0.0172(8) 0.0291(8) -0.0071(7)
    N1 0.0513(9) 0.0729(11) 0.0580(10) -0.0204(7) 0.0194(7) 0.0007(7)
    C8 0.0469(10) 0.0628(11) 0.0496(10) -0.0083(8) 0.0181(8) 0.0027(8)
    C14 0.0495(10) 0.0655(11) 0.0478(10) -0.0069(8) 0.0208(8) -0.0009(8)
    C9 0.0435(9) 0.0603(10) 0.0457(9) -0.0073(7) 0.0158(7) 0.0046(7)
    C7 0.0456(10) 0.0591(11) 0.0518(10) -0.0002(7) 0.0187(8) 0.0028(7)
    C12 0.0446(9) 0.0591(10) 0.0511(10) -0.0118(7) 0.0164(8) 0.0016(7)
    C13 0.0527(11) 0.0601(11) 0.0504(10) -0.0097(8) 0.0180(8) -0.0041(8)
    C15 0.0517(10) 0.0556(10) 0.0659(12) -0.0092(8) 0.0274(9) 0.0009(8)
    C11 0.0612(12) 0.0715(13) 0.0593(12) -0.0200(9) 0.0315(10) -0.0112(9)
    C10 0.0605(12) 0.0674(12) 0.0533(11) -0.0206(9) 0.0244(9) -0.0099(9)
    C6 0.0601(11) 0.0618(11) 0.0555(11) -0.0156(8) 0.0248(9) -0.0101(8)
    C21 0.0446(10) 0.0610(11) 0.0626(11) -0.0097(8) 0.0141(8) 0.0007(8)
    C20 0.0556(13) 0.0799(15) 0.0902(17) -0.0125(10) 0.0380(13) -0.0069(12)
    C5 0.0682(14) 0.0901(17) 0.0703(15) 0.0024(12) 0.0241(12) -0.0077(12)
    C16 0.0648(14) 0.0816(15) 0.0711(14) -0.0047(11) 0.0274(11) 0.0119(11)
    C22 0.0681(14) 0.0619(13) 0.0732(14) -0.0122(10) 0.0160(11) -0.0012(10)
    C3 0.109(2) 0.100(2) 0.0674(16) -0.0263(16) 0.0463(16) -0.0164(14)
    C1 0.109(2) 0.0796(16) 0.0722(15) 0.0111(14) 0.0446(14) 0.0038(11)
    C19 0.088(2) 0.100(2) 0.125(3) -0.0330(16) 0.071(2) -0.0205(18)
    C23 0.0795(17) 0.0834(18) 0.0887(18) -0.0274(13) 0.0189(13) -0.0199(14)
    C17 0.111(2) 0.0909(19) 0.0725(17) -0.0087(15) 0.0344(16) 0.0171(13)
    C18 0.133(3) 0.097(2) 0.094(2) -0.0332(18) 0.070(2) 0.0010(16)
    C26 0.0736(15) 0.0710(15) 0.0876(17) -0.0168(12) -0.0056(12) 0.0146(12)
    C2 0.144(3) 0.097(2) 0.0718(17) 0.0073(19) 0.0487(18) 0.0130(14)
    C4 0.0747(17) 0.111(2) 0.0872(19) -0.0094(15) 0.0392(15) -0.0299(16)
    C24 0.0808(18) 0.124(3) 0.0789(18) -0.0342(17) -0.0022(14) -0.0033(16)
    C25 0.097(2) 0.111(2) 0.091(2) -0.0268(17) -0.0221(16) 0.0267(17)
_geom_special_details
;
 All esds (except the esd in the dihedral angle between two l.s. planes)
 are estimated using the full covariance matrix.  The cell esds are taken
 into account individually in the estimation of esds in distances, angles
 and torsion angles; correlations between esds in cell parameters are only
 used when they are defined by crystal symmetry.  An approximate (isotropic)
 treatment of cell esds is used for estimating esds involving l.s. planes.
;
loop_
    _geom_bond_atom_site_label_1
    _geom_bond_atom_site_label_2
    _geom_bond_site_symmetry_2
    _geom_bond_distance
    _geom_bond_publ_flag
    S1 C7 . 1.6757(19) ?
    N2 C8 . 1.286(2) ?
    N2 N3 . 1.372(2) ?
    N3 C7 . 1.345(2) ?
    N3 N2 1 1.372(2) ?
    N3 H27 . 0.98(2) ?
    N4 C7 . 1.333(2) ?
    N4 C6 . 1.436(2) ?
    N4 H28 . 0.88(3) ?
    N1 C12 . 1.413(2) ?
    N1 C15 . 1.416(2) ?
    N1 C21 . 1.425(3) ?
    C8 N2 1 1.286(2) ?
    C8 C9 . 1.458(2) ?
    C8 H8 . 1.02(2) ?
    C14 C13 . 1.376(3) ?
    C14 C9 . 1.390(3) ?
    C14 H14 . 0.98(2) ?
    C9 C10 . 1.391(3) ?
    C12 C11 . 1.387(3) ?
    C12 C13 . 1.392(3) ?
    C13 H13 . 0.96(2) ?
    C15 C16 . 1.381(3) ?
    C15 C20 . 1.387(3) ?
    C11 C10 . 1.386(3) ?
    C11 H11 . 0.97(3) ?
    C10 H10 . 0.95(2) ?
    C6 C1 . 1.368(4) ?
    C6 C5 . 1.370(3) ?
    C21 C26 . 1.378(3) ?
    C21 C22 . 1.380(3) ?
    C20 C19 . 1.380(4) ?
    C20 H20 . 0.94(3) ?
    C5 C4 . 1.399(4) ?
    C5 H5 . 0.94(3) ?
    C16 C17 . 1.382(3) ?
    C16 H16 . 0.92(3) ?
    C22 C23 . 1.381(4) ?
    C22 H22 . 0.96(3) ?
    C3 C4 . 1.357(5) ?
    C3 C2 . 1.362(5) ?
    C3 H3 . 0.92(4) ?
    C1 C2 . 1.381(4) ?
    C1 H1 . 1.04(4) ?
    C19 C18 . 1.354(5) ?
    C19 H19 . 0.87(4) ?
    C23 C24 . 1.368(4) ?
    C23 H23 . 0.95(3) ?
    C17 C18 . 1.373(5) ?
    C17 H17 . 0.98(3) ?
    C18 H18 . 0.99(4) ?
    C26 C25 . 1.385(4) ?
    C26 H26 . 0.97(3) ?
    C2 H2 . 0.99(5) ?
    C4 H4 . 0.94(4) ?
    C24 C25 . 1.356(5) ?
    C24 H24 . 1.01(3) ?
    C25 H25 . 0.97(4) ?
loop_
    _geom_angle_atom_site_label_1
    _geom_angle_atom_site_label_2
    _geom_angle_atom_site_label_3
    _geom_angle_site_symmetry_1
    _geom_angle_site_symmetry_3
    _geom_angle
    _geom_angle_publ_flag
    C8 N2 N3 . . 115.86(16) ?
    C7 N3 N2 . . 119.97(16) ?
    C7 N3 H27 . . 121.1(14) ?
    N2 N3 H27 . . 118.4(14) ?
    C7 N4 C6 . . 123.82(16) ?
    C7 N4 H28 . . 114.7(17) ?
    C6 N4 H28 . . 121.1(17) ?
    C12 N1 C15 . . 121.79(16) ?
    C12 N1 C21 . . 118.09(15) ?
    C15 N1 C21 . . 120.11(15) ?
    N2 C8 C9 . . 121.06(17) ?
    N2 C8 H8 . . 119.9(11) ?
    C9 C8 H8 . . 119.0(11) ?
    C13 C14 C9 . . 120.91(18) ?
    C13 C14 H14 . . 118.7(13) ?
    C9 C14 H14 . . 120.3(13) ?
    C14 C9 C10 . . 118.33(16) ?
    C14 C9 C8 . . 121.71(17) ?
    C10 C9 C8 . . 119.95(17) ?
    N4 C7 N3 . . 116.64(16) ?
    N4 C7 S1 . . 123.79(14) ?
    N3 C7 S1 . . 119.57(14) ?
    C11 C12 C13 . . 118.91(16) ?
    C11 C12 N1 . . 121.55(17) ?
    C13 C12 N1 . . 119.53(17) ?
    C14 C13 C12 . . 120.66(18) ?
    C14 C13 H13 . . 120.6(14) ?
    C12 C13 H13 . . 118.7(14) ?
    C16 C15 C20 . . 118.5(2) ?
    C16 C15 N1 . . 121.41(18) ?
    C20 C15 N1 . . 120.1(2) ?
    C10 C11 C12 . . 120.20(19) ?
    C10 C11 H11 . . 117.2(14) ?
    C12 C11 H11 . . 122.3(14) ?
    C11 C10 C9 . . 120.97(18) ?
    C11 C10 H10 . . 119.6(14) ?
    C9 C10 H10 . . 119.4(14) ?
    C1 C6 C5 . . 120.8(2) ?
    C1 C6 N4 . . 118.9(2) ?
    C5 C6 N4 . . 120.3(2) ?
    C26 C21 C22 . . 118.8(2) ?
    C26 C21 N1 . . 120.42(19) ?
    C22 C21 N1 . . 120.73(19) ?
    C19 C20 C15 . . 119.8(3) ?
    C19 C20 H20 . . 121.7(17) ?
    C15 C20 H20 . . 118.5(17) ?
    C6 C5 C4 . . 118.7(3) ?
    C6 C5 H5 . . 118.7(18) ?
    C4 C5 H5 . . 122.6(18) ?
    C15 C16 C17 . . 120.7(3) ?
    C15 C16 H16 . . 118.7(17) ?
    C17 C16 H16 . . 120.6(17) ?
    C21 C22 C23 . . 120.4(2) ?
    C21 C22 H22 . . 118.8(17) ?
    C23 C22 H22 . . 120.8(17) ?
    C4 C3 C2 . . 120.3(3) ?
    C4 C3 H3 . . 121(2) ?
    C2 C3 H3 . . 118(2) ?
    C6 C1 C2 . . 119.6(3) ?
    C6 C1 H1 . . 125.0(19) ?
    C2 C1 H1 . . 115.3(19) ?
    C18 C19 C20 . . 121.6(3) ?
    C18 C19 H19 . . 120(2) ?
    C20 C19 H19 . . 118(2) ?
    C24 C23 C22 . . 120.4(3) ?
    C24 C23 H23 . . 118.0(18) ?
    C22 C23 H23 . . 121.4(18) ?
    C18 C17 C16 . . 120.3(3) ?
    C18 C17 H17 . . 121.6(18) ?
    C16 C17 H17 . . 118.1(18) ?
    C19 C18 C17 . . 119.2(3) ?
    C19 C18 H18 . . 128(2) ?
    C17 C18 H18 . . 113(2) ?
    C21 C26 C25 . . 119.8(3) ?
    C21 C26 H26 . . 117.1(18) ?
    C25 C26 H26 . . 122.9(18) ?
    C3 C2 C1 . . 120.2(3) ?
    C3 C2 H2 . . 120(3) ?
    C1 C2 H2 . . 119(3) ?
    C3 C4 C5 . . 120.4(3) ?
    C3 C4 H4 . . 124(2) ?
    C5 C4 H4 . . 116(2) ?
    C25 C24 C23 . . 119.4(3) ?
    C25 C24 H24 . . 116(2) ?
    C23 C24 H24 . . 125(2) ?
    C24 C25 C26 . . 121.2(3) ?
    C24 C25 H25 . . 123(2) ?
    C26 C25 H25 . . 116(2) ?
loop_
    _geom_torsion_atom_site_label_1
    _geom_torsion_atom_site_label_2
    _geom_torsion_atom_site_label_3
    _geom_torsion_atom_site_label_4
    _geom_torsion_site_symmetry_1
    _geom_torsion_site_symmetry_2
    _geom_torsion_site_symmetry_3
    _geom_torsion_site_symmetry_4
    _geom_torsion
    _geom_torsion_publ_flag
    C8 N2 N3 C7 . . . . 175.71(17) ?
    N3 N2 C8 C9 . . . . 179.95(16) ?
    C13 C14 C9 C10 . . . . -0.8(3) ?
    C13 C14 C9 C8 . . . . 178.35(18) ?
    N2 C8 C9 C14 1 . . . -11.5(3) ?
    N2 C8 C9 C14 . . . . -11.5(3) ?
    N2 C8 C9 C10 1 . . . 167.58(19) ?
    N2 C8 C9 C10 . . . . 167.58(19) ?
    C6 N4 C7 N3 . . . . -173.22(18) ?
    C6 N4 C7 S1 . . . . 7.0(3) ?
    N2 N3 C7 N4 1 . . . 3.5(3) ?
    N2 N3 C7 N4 . . . . 3.5(3) ?
    N2 N3 C7 S1 1 . . . -176.74(13) ?
    N2 N3 C7 S1 . . . . -176.74(13) ?
    C15 N1 C12 C11 . . . . 39.0(3) ?
    C21 N1 C12 C11 . . . . -139.9(2) ?
    C15 N1 C12 C13 . . . . -141.7(2) ?
    C21 N1 C12 C13 . . . . 39.3(3) ?
    C9 C14 C13 C12 . . . . -0.4(3) ?
    C11 C12 C13 C14 . . . . 1.0(3) ?
    N1 C12 C13 C14 . . . . -178.29(18) ?
    C12 N1 C15 C16 . . . . 31.7(3) ?
    C21 N1 C15 C16 . . . . -149.4(2) ?
    C12 N1 C15 C20 . . . . -149.0(2) ?
    C21 N1 C15 C20 . . . . 30.0(3) ?
    C13 C12 C11 C10 . . . . -0.4(3) ?
    N1 C12 C11 C10 . . . . 178.82(19) ?
    C12 C11 C10 C9 . . . . -0.7(3) ?
    C14 C9 C10 C11 . . . . 1.3(3) ?
    C8 C9 C10 C11 . . . . -177.8(2) ?
    C7 N4 C6 C1 . . . . 85.9(3) ?
    C7 N4 C6 C5 . . . . -94.6(3) ?
    C12 N1 C21 C26 . . . . 46.8(3) ?
    C15 N1 C21 C26 . . . . -132.2(2) ?
    C12 N1 C21 C22 . . . . -132.1(2) ?
    C15 N1 C21 C22 . . . . 48.9(3) ?
    C16 C15 C20 C19 . . . . 0.5(4) ?
    N1 C15 C20 C19 . . . . -178.8(2) ?
    C1 C6 C5 C4 . . . . -0.7(4) ?
    N4 C6 C5 C4 . . . . 179.8(2) ?
    C20 C15 C16 C17 . . . . 0.3(4) ?
    N1 C15 C16 C17 . . . . 179.7(2) ?
    C26 C21 C22 C23 . . . . 1.1(4) ?
    N1 C21 C22 C23 . . . . -179.9(2) ?
    C5 C6 C1 C2 . . . . -0.1(4) ?
    N4 C6 C1 C2 . . . . 179.4(3) ?
    C15 C20 C19 C18 . . . . -1.1(4) ?
    C21 C22 C23 C24 . . . . -1.0(4) ?
    C15 C16 C17 C18 . . . . -0.7(4) ?
    C20 C19 C18 C17 . . . . 0.8(5) ?
    C16 C17 C18 C19 . . . . 0.1(5) ?
    C22 C21 C26 C25 . . . . 0.3(4) ?
    N1 C21 C26 C25 . . . . -178.6(3) ?
    C4 C3 C2 C1 . . . . -3.0(5) ?
    C6 C1 C2 C3 . . . . 1.9(5) ?
    C2 C3 C4 C5 . . . . 2.2(5) ?
    C6 C5 C4 C3 . . . . -0.3(4) ?
    C22 C23 C24 C25 . . . . -0.5(5) ?
    C23 C24 C25 C26 . . . . 2.0(6) ?
    C21 C26 C25 C24 . . . . -2.0(6) ?
loop_
    _geom_hbond_atom_site_label_D
    _geom_hbond_atom_site_label_H
    _geom_hbond_atom_site_label_A
    _geom_hbond_site_symmetry_A
    _geom_hbond_distance_DH
    _geom_hbond_distance_HA
    _geom_hbond_distance_DA
    _geom_hbond_angle_DHA
    N4 H28 N2 1 0.88(3) 2.19(3) 2.629(2) 110(2)
    N3 H27 S1 3_755 0.98(2) 2.36(3) 3.318(2) 169(2)
