# Supplementary material for: 4-(Diphenyl­amino)­benzaldehyde 4-phenyl­thio­semicarbazone
Source: Acta Crystallogr Sect E Struct Rep Online. 2012 Jul 10;68(Pt 8):o2402–3. doi: 10.1107/S160053681203053X (PMC3414326; doi:10.1107/S160053681203053X)
Supplement: Supplementary file 2 [file e-68-o2402-Isup2.hkl]

# 
# h,k,l, Fc-squared, Fo-squared, sigma(Fo-squared) and status flag 
# 
data_I
_shelx_title ' pt4_eq2 in P 21/a' 
_shelx_refln_list_code          4 
_shelx_F_calc_maximum      196.47 
_exptl_crystal_F_000       888.00 
_reflns_d_resolution_high  0.7963 
 
loop_ 
 _symmetry_equiv_pos_as_xyz 
 'x, y, z' 
 '-x, y+1/2, -z+1/2' 
 '-x, -y, -z' 
 'x, -y-1/2, z-1/2' 
 
_cell_length_a    13.6070 
_cell_length_b    15.2760 
_cell_length_c    11.2780 
_cell_angle_alpha  90.000 
_cell_angle_beta  104.094 
_cell_angle_gamma  90.000 
 
_shelx_F_squared_multiplier     1.000 
 
loop_ 
 _refln_index_h 
 _refln_index_k 
 _refln_index_l 
 _refln_F_squared_calc 
 _refln_F_squared_meas 
 _refln_F_squared_sigma 
 _refln_observed_status 
   1   0   0       81.91       56.16      2.34 o 
   2   0   0    13005.75    13085.33     63.22 o 
   3   0   0    25380.90    27573.16    469.49 o 
   4   0   0      372.31      406.62     17.10 o 
   5   0   0     3089.41     3100.57     82.19 o 
   6   0   0      619.73      597.84     26.70 o 
   7   0   0     1482.72     1372.89     26.34 o 
   8   0   0     4301.54     4442.62     84.91 o 
   9   0   0      552.97      483.21     20.90 o 
  10   0   0      642.05      594.68     25.97 o 
  11   0   0       16.72       20.30     10.25 o 
  12   0   0       16.80        3.37     12.89 o 
  13   0   0       42.04       45.95      7.58 o 
  14   0   0       15.88       19.72      5.53 o 
  15   0   0       11.73       10.69      3.72 o 
  16   0   0        2.13        1.75      1.63 o 
   1   1   0      894.57      873.53     20.69 o 
   2   1   0     5764.60     5641.99     64.26 o 
   3   1   0     1881.08     1777.02     36.94 o 
   4   1   0      337.49      352.75     11.30 o 
   5   1   0       92.50       94.12      6.57 o 
   6   1   0      136.45      144.38      9.31 o 
   7   1   0      143.64      155.18      6.77 o 
   8   1   0      608.13      625.25     18.49 o 
   9   1   0      511.71      539.31     22.59 o 
  10   1   0       31.91       18.30      4.87 o 
  11   1   0       17.18       12.52      3.45 o 
  12   1   0        5.56        2.43      4.21 o 
  13   1   0       23.18       27.23      5.83 o 
  14   1   0        0.79        1.63      2.89 o 
  15   1   0       19.15       17.80      3.27 o 
  16   1   0        2.11       -0.25      2.60 o 
   0   2   0      893.47      762.75     42.39 o 
   1   2   0     1746.82     1560.19     21.98 o 
   2   2   0      216.23      163.50      9.39 o 
   3   2   0       14.12       17.74      2.64 o 
   4   2   0      138.40      141.27      8.57 o 
   5   2   0      578.79      513.22     14.64 o 
   6   2   0      863.88      788.31     20.09 o 
   7   2   0      539.76      505.12     11.45 o 
   8   2   0       36.31       58.98      5.40 o 
   9   2   0      599.42      529.16     21.35 o 
  10   2   0       86.34       67.39      6.90 o 
  11   2   0       42.96       45.61      6.47 o 
  12   2   0       27.01       26.33      4.06 o 
  13   2   0        7.15        7.20      5.34 o 
  14   2   0        4.72        1.68      5.40 o 
  15   2   0        9.65        9.66      2.18 o 
  16   2   0       10.14       13.14      2.15 o 
   1   3   0    11871.94    11773.29    195.85 o 
   2   3   0    34450.71    37371.86    401.55 o 
   3   3   0     1145.53     1048.48     19.16 o 
   4   3   0      628.89      547.57     19.90 o 
   5   3   0        2.28        2.30      2.70 o 
   6   3   0     1325.20     1532.77     19.20 o 
   7   3   0      631.39      729.78     11.30 o 
   8   3   0        1.62        1.02      1.00 o 
   9   3   0       38.18       43.99      4.09 o 
  10   3   0        1.64        4.49      3.40 o 
  11   3   0       26.26       25.41      3.55 o 
  12   3   0       74.10       80.99      6.95 o 
  13   3   0       48.08       46.63      5.65 o 
  14   3   0       23.12       21.05      4.58 o 
  15   3   0       10.60       12.41      4.21 o 
  16   3   0        6.66        5.05      1.31 o 
   0   4   0    16291.26    15752.61    947.39 o 
   1   4   0      133.87      186.85      8.46 o 
   2   4   0     1135.32     1115.86     31.59 o 
   3   4   0     1135.60     1180.36     37.30 o 
   4   4   0      206.58      214.21     13.02 o 
   5   4   0       71.78       89.65      9.60 o 
   6   4   0      782.37      861.99     11.88 o 
   7   4   0       21.14       23.93      2.43 o 
   8   4   0        1.63        0.38      1.00 o 
   9   4   0        1.85        1.40      1.05 o 
  10   4   0      388.22      359.16     12.32 o 
  11   4   0       80.39       81.59      6.55 o 
  12   4   0       61.23       63.04      5.64 o 
  13   4   0       71.62       60.36      6.47 o 
  14   4   0        2.37        3.52      2.22 o 
  15   4   0       23.24       24.80      3.35 o 
  16   4   0        0.00        0.21      1.73 o 
   1   5   0     3099.72     2777.45     33.97 o 
   2   5   0     6023.58     5743.11     69.47 o 
   3   5   0     1103.90      929.44     30.40 o 
   4   5   0     1698.73     1573.88     38.79 o 
   5   5   0      806.74      730.84     31.51 o 
   6   5   0     2449.57     2602.82     34.04 o 
   7   5   0      256.51      252.71      6.24 o 
   8   5   0        4.03        3.73      0.95 o 
   9   5   0        0.08        0.53      1.12 o 
  10   5   0      279.30      277.31     10.12 o 
  11   5   0       87.36       92.03      6.99 o 
  12   5   0      161.29      173.31      9.17 o 
  13   5   0        2.33        2.86      2.13 o 
  14   5   0      102.95      115.52      8.23 o 
  15   5   0        1.04        1.59      1.29 o 
  16   5   0        5.10        3.57      1.39 o 
   0   6   0       87.25      100.68     10.68 o 
   1   6   0      476.50      494.74     14.21 o 
   2   6   0      122.39      112.38      7.60 o 
   3   6   0       99.26       95.98      8.91 o 
   4   6   0        5.55        5.34      2.29 o 
   5   6   0     1350.70     1328.17     24.53 o 
   6   6   0      162.66      157.45      5.00 o 
   7   6   0       26.92       28.89      1.82 o 
   8   6   0       56.51       53.74      2.86 o 
   9   6   0       77.44       78.23      3.96 o 
  10   6   0       32.59       29.42      3.14 o 
  11   6   0        0.39       -0.41      1.84 o 
  12   6   0       17.23       16.82      3.25 o 
  13   6   0       29.16       32.22      4.30 o 
  14   6   0        6.75        9.30      2.68 o 
  15   6   0        0.07       -0.61      1.07 o 
   1   7   0        0.93       -0.06      2.11 o 
   2   7   0     1450.01     1359.24     32.85 o 
   3   7   0      934.84      853.42     25.26 o 
   4   7   0     4501.42     4711.33     86.21 o 
   5   7   0      761.64      751.27     16.48 o 
   6   7   0      379.64      378.98     11.62 o 
   7   7   0       96.73      109.85      3.70 o 
   8   7   0        0.24       -0.26      1.20 o 
   9   7   0       12.24        8.67      1.39 o 
  10   7   0       10.00        6.62      1.64 o 
  11   7   0      188.42      178.24     10.47 o 
  12   7   0       34.13       25.14      3.56 o 
  13   7   0       72.90       80.57      5.61 o 
  14   7   0       33.42       40.33      4.27 o 
  15   7   0       22.03       23.79      3.83 o 
   0   8   0      153.08      148.00     19.29 o 
   1   8   0        9.41       11.58      3.74 o 
   2   8   0      155.56      195.09      9.44 o 
   3   8   0        8.05        5.62      2.00 o 
   4   8   0        5.53        3.80      3.38 o 
   5   8   0       82.59      102.54      5.29 o 
   6   8   0      222.02      246.52      7.29 o 
   7   8   0      267.74      267.63      5.67 o 
   8   8   0        0.83        1.67      1.07 o 
   9   8   0       21.54       23.24      2.19 o 
  10   8   0       82.85       97.21      5.02 o 
  11   8   0        0.11       -1.02      2.06 o 
  12   8   0        6.40        6.86      2.14 o 
  13   8   0        0.09       -0.41      1.30 o 
  14   8   0        2.44        3.80      4.62 o 
  15   8   0       31.01       37.42      4.28 o 
   1   9   0       98.91      101.07      9.58 o 
   2   9   0       33.39       46.76      6.19 o 
   3   9   0      634.61      593.55     23.19 o 
   4   9   0      334.66      314.98     11.43 o 
   5   9   0       48.95       47.95      3.19 o 
   6   9   0       27.37       24.19      1.89 o 
   7   9   0       61.36       45.27      2.39 o 
   8   9   0       27.40       25.62      2.32 o 
   9   9   0       14.49        6.86      1.33 o 
  10   9   0        4.21        3.19      1.32 o 
  11   9   0        0.11        1.57      2.27 o 
  12   9   0        4.32        6.84      2.10 o 
  13   9   0       22.08       24.79      2.98 o 
  14   9   0       17.18       21.08      3.56 o 
   0  10   0       25.86       36.87      8.72 o 
   1  10   0      142.07      111.32     12.29 o 
   2  10   0        3.64        2.57      1.87 o 
   3  10   0       97.14      110.10      6.02 o 
   4  10   0       14.49       19.55      2.27 o 
   5  10   0      395.56      434.36     19.57 o 
   6  10   0      122.93      148.72      4.93 o 
   7  10   0        0.93        0.92      1.05 o 
   8  10   0      168.82      175.38      6.07 o 
   9  10   0        1.81        0.90      1.09 o 
  10  10   0       64.17       76.70      4.41 o 
  11  10   0        3.10        3.59      1.86 o 
  12  10   0        4.67        4.79      1.83 o 
  13  10   0        2.55        4.70      2.19 o 
  14  10   0       30.83       28.07      3.35 o 
   1  11   0       70.86       63.59      7.47 o 
   2  11   0       64.14       71.28      5.60 o 
   3  11   0      156.03      153.51      7.00 o 
   4  11   0       42.59       47.20      4.00 o 
   5  11   0       85.14       98.63      8.57 o 
   6  11   0      439.35      469.20     20.91 o 
   7  11   0       44.23       55.58      3.37 o 
   8  11   0      174.11      195.47      7.90 o 
   9  11   0        0.31        1.04      1.34 o 
  10  11   0       10.40       11.46      1.98 o 
  11  11   0        6.19        4.72      1.94 o 
  12  11   0        4.74        3.04      1.78 o 
  13  11   0        2.79        3.55      1.79 o 
   0  12   0       12.02        8.03      4.10 o 
   1  12   0        4.52        4.86      1.76 o 
   2  12   0       64.05       63.13      7.09 o 
   3  12   0      403.26      381.71     11.53 o 
   4  12   0       11.10       12.13      2.46 o 
   5  12   0       35.24       37.69      4.33 o 
   6  12   0       13.04       11.65      1.93 o 
   7  12   0       70.91       76.76      4.18 o 
   8  12   0        8.53        7.08      1.44 o 
   9  12   0        5.92        5.14      1.37 o 
  10  12   0       15.97       15.80      3.08 o 
  11  12   0       29.96       43.79      4.18 o 
  12  12   0        6.67        8.94      2.46 o 
   1  13   0        2.05       -2.15      3.55 o 
   2  13   0      106.37       93.46      8.88 o 
   3  13   0      462.37      430.65     14.56 o 
   4  13   0      103.47       98.64      9.13 o 
   5  13   0       69.06       67.84      7.08 o 
   6  13   0       28.45       35.20      2.98 o 
   7  13   0       11.07       17.23      1.98 o 
   8  13   0        0.06        0.60      1.08 o 
   9  13   0       24.61       30.32      3.25 o 
  10  13   0        4.26        5.57      1.26 o 
  11  13   0       14.83       13.31      1.50 o 
   0  14   0      168.31      181.84     14.04 o 
   1  14   0        9.42        8.83      8.49 o 
   2  14   0      119.50      120.88      9.52 o 
   3  14   0        0.60        2.64      2.06 o 
   4  14   0       63.95       58.91      6.57 o 
   5  14   0        4.09        4.41      1.67 o 
   6  14   0       38.93       50.30      3.92 o 
   7  14   0       68.59       92.29      5.06 o 
   8  14   0       10.03       10.57      1.86 o 
   9  14   0       29.64       37.72      3.23 o 
  10  14   0       27.45       32.53      3.97 o 
  11  14   0       12.35        1.19      2.68 o 
   1  15   0       38.14       43.03      5.58 o 
   2  15   0        0.01        2.34      5.92 o 
   3  15   0        0.27        1.64      4.76 o 
   4  15   0       49.17       53.23      6.25 o 
   5  15   0       60.90       67.71      5.87 o 
   6  15   0       28.99       34.83      4.28 o 
   7  15   0        0.46        2.10      2.63 o 
   8  15   0       11.23       11.23      2.67 o 
   9  15   0       34.17       38.14     10.99 o 
  10  15   0        3.93        1.01      3.51 o 
   0  16   0      130.39      123.53     11.28 o 
   1  16   0      233.51      215.61     11.12 o 
   2  16   0        0.50        3.73      2.28 o 
   3  16   0       10.28        8.16      7.12 o 
   4  16   0       22.13       18.86      4.08 o 
   5  16   0       12.28       13.42      2.71 o 
   6  16   0        0.08        2.94      2.21 o 
   7  16   0       11.52       16.03      7.38 o 
   8  16   0       44.72       56.77      7.91 o 
   9  16   0        9.94        9.03      5.44 o 
   1  17   0       40.30       34.59      3.15 o 
   2  17   0       18.53       14.53      2.67 o 
   3  17   0        0.03        3.94      3.38 o 
   4  17   0        3.55       11.28      4.89 o 
   5  17   0        0.02        4.49      3.53 o 
   6  17   0        2.16        6.51      4.03 o 
   7  17   0        0.37        1.84      1.95 o 
   0  18   0       13.53        9.00      2.32 o 
   1  18   0        6.02        6.23      2.05 o 
   2  18   0        4.44        2.65      1.59 o 
   3  18   0        0.04       -0.44      2.82 o 
   4  18   0       11.32        1.79      1.01 o 
   5  18   0        0.47       -2.43      2.43 o 
 -16   1   1       12.25       11.29      2.94 o 
 -15   1   1        4.81        7.50      2.10 o 
 -14   1   1       59.09       69.81      5.96 o 
 -13   1   1       59.04       63.16      7.77 o 
 -12   1   1       62.48       50.96      6.79 o 
 -11   1   1        4.74        3.56      4.41 o 
 -10   1   1      151.47      132.70      9.72 o 
  -9   1   1      172.86      184.06     11.78 o 
  -8   1   1      194.90      173.17      6.57 o 
  -7   1   1     3097.09     3239.44     58.95 o 
  -6   1   1       44.14       16.47      4.35 o 
  -5   1   1      539.41      452.44     18.37 o 
  -4   1   1      974.51      971.25     24.31 o 
  -3   1   1     7069.82     7080.00     72.12 o 
  -2   1   1       27.47       27.13      2.95 o 
  -1   1   1     4151.10     4204.76    266.70 o 
   0   1   1     1090.42     1025.76     57.50 o 
   1   1   1      933.86      907.94     32.51 o 
   2   1   1     3047.29     2649.66     89.73 o 
   3   1   1      245.77      258.34      7.39 o 
   4   1   1      143.63      165.94      5.95 o 
   5   1   1      174.80      161.66      6.78 o 
   6   1   1       20.79       16.48      2.15 o 
   7   1   1       13.42       15.62      3.05 o 
   8   1   1       18.78       18.26      3.74 o 
   9   1   1      392.77      394.69     11.92 o 
  10   1   1        0.75       -1.35      1.76 o 
  11   1   1        0.48        0.83      2.34 o 
  12   1   1      232.24      240.52     13.69 o 
  13   1   1       18.61       20.03      3.28 o 
  14   1   1       29.25       37.42      4.02 o 
  15   1   1        8.81        5.55      1.99 o 
  16   1   1       13.14        7.44      1.58 o 
 -16   2   1        0.21        3.36      1.38 o 
 -15   2   1        6.23        7.54      2.28 o 
 -14   2   1      186.32      189.03     10.36 o 
 -13   2   1       12.84        9.56      4.63 o 
 -12   2   1       95.60      104.51      9.45 o 
 -11   2   1      173.53      148.55      8.76 o 
 -10   2   1       15.71       13.76      4.12 o 
  -9   2   1      181.32      174.55      9.13 o 
  -8   2   1     1434.83     1492.83     30.78 o 
  -7   2   1      824.15      845.29     11.33 o 
  -6   2   1     1275.47     1274.07     50.73 o 
  -5   2   1      183.80      161.37     10.40 o 
  -4   2   1      792.73      788.82     36.54 o 
  -3   2   1      683.46      578.63     17.64 o 
  -2   2   1    14593.84    15955.51    166.65 o 
  -1   2   1      412.17      455.84     18.70 o 
   0   2   1     9249.96     8334.04    251.32 o 
   1   2   1    10085.68    10030.65    317.76 o 
   2   2   1     4154.20     3797.45     25.57 o 
   3   2   1     1096.00     1023.80     29.94 o 
   4   2   1       37.40       32.10      3.38 o 
   5   2   1     2622.50     2606.15     37.85 o 
   6   2   1        0.69        1.98      0.99 o 
   7   2   1        0.75       -0.72      1.27 o 
   8   2   1      647.70      685.11     19.09 o 
   9   2   1      571.24      527.58     23.08 o 
  10   2   1       10.95        8.44      2.06 o 
  11   2   1       56.27       60.18      6.34 o 
  12   2   1       73.95       79.87      6.56 o 
  13   2   1        1.54        3.39      2.09 o 
  14   2   1       65.46       70.91      5.15 o 
  15   2   1        0.06        0.09      1.17 o 
  16   2   1        0.02       -1.07      1.35 o 
 -16   3   1       52.92       38.31     13.83 o 
 -15   3   1       91.65       99.43      6.63 o 
 -14   3   1        9.47        5.31      3.11 o 
 -13   3   1        7.32        8.74      4.24 o 
 -12   3   1       18.91       20.18      3.18 o 
 -11   3   1       59.92       52.24      4.71 o 
 -10   3   1        0.48        1.83      1.41 o 
  -9   3   1       46.60       36.74      2.97 o 
  -8   3   1      120.17      101.50      4.42 o 
  -7   3   1       60.40       51.55      2.62 o 
  -6   3   1     4235.51     4617.04     64.50 o 
  -5   3   1      169.47      158.41     12.23 o 
  -4   3   1     1038.03      963.74     27.29 o 
  -3   3   1      249.26      180.10      7.54 o 
  -2   3   1     3009.05     3189.90    101.41 o 
  -1   3   1      486.64      429.44     36.93 o 
   0   3   1     7125.27     6608.71    138.57 o 
   1   3   1       82.29       71.06      3.50 o 
   2   3   1    38598.54    39508.87    284.02 o 
   3   3   1     9562.27     8733.47    123.09 o 
   4   3   1     4253.87     3916.65     92.29 o 
   5   3   1     1180.87     1198.28     42.08 o 
   6   3   1       48.14       33.86      2.58 o 
   7   3   1      496.35      500.64     13.72 o 
   8   3   1       21.72       18.76      3.45 o 
   9   3   1        0.25        2.28      2.60 o 
  10   3   1      598.00      614.09     14.87 o 
  11   3   1      256.13      246.60     10.26 o 
  12   3   1       81.82       72.51      5.68 o 
  13   3   1      105.40      107.00      8.67 o 
  14   3   1       12.29       10.64      2.42 o 
  15   3   1        3.00        2.22      1.13 o 
  16   3   1        0.02        1.22      1.08 o 
 -16   4   1        2.18        1.06      1.09 o 
 -15   4   1        2.84        0.81      1.74 o 
 -14   4   1       98.16       97.65     10.07 o 
 -13   4   1      286.05      298.19     18.85 o 
 -12   4   1       19.94       24.26      4.52 o 
 -11   4   1      130.40      139.44      8.33 o 
 -10   4   1      121.99      113.19      6.09 o 
  -9   4   1       11.34        7.43      1.24 o 
  -8   4   1       45.14       31.21      2.59 o 
  -7   4   1       13.20       19.07      1.51 o 
  -6   4   1     1802.21     2018.68     50.94 o 
  -5   4   1       80.30       94.39     11.63 o 
  -4   4   1      302.60      315.70     16.54 o 
  -3   4   1     3650.72     3377.39     52.66 o 
  -2   4   1     3251.03     3121.95    162.24 o 
  -1   4   1        2.85        6.99      1.41 o 
   0   4   1     7750.67     7503.11    378.72 o 
   1   4   1    10766.47    10624.27    589.79 o 
   2   4   1      718.20      652.22     13.94 o 
   3   4   1      556.26      516.03     13.68 o 
   4   4   1      277.51      308.90     16.36 o 
   5   4   1      678.89      701.30     20.56 o 
   6   4   1      278.88      268.73      6.19 o 
   7   4   1      554.46      523.47      9.51 o 
   8   4   1      282.82      299.64      7.43 o 
   9   4   1       50.05       46.43      4.03 o 
  10   4   1        0.18        2.85      1.72 o 
  11   4   1        1.89        1.49      1.82 o 
  12   4   1       92.00       92.06      7.90 o 
  13   4   1       49.52       44.01      5.60 o 
  14   4   1        0.14        0.05      5.88 o 
  15   4   1        6.65        4.88      5.24 o 
 -16   5   1       43.63       40.60      4.82 o 
 -15   5   1        0.95       -0.11      2.20 o 
 -14   5   1        1.37        1.42      3.65 o 
 -13   5   1       36.82       32.48      3.79 o 
 -12   5   1       93.29       81.93      6.39 o 
 -11   5   1        4.30        8.70      1.97 o 
 -10   5   1        8.63        4.08      1.21 o 
  -9   5   1      267.00      262.63      7.00 o 
  -8   5   1       45.03       37.38      2.43 o 
  -7   5   1      149.41      203.61      4.96 o 
  -6   5   1     1708.93     1836.10     70.73 o 
  -5   5   1      106.35       80.27      9.60 o 
  -4   5   1      759.50      734.96     22.35 o 
  -3   5   1      687.11      635.56     16.96 o 
  -2   5   1     4853.24     4749.13    157.24 o 
  -1   5   1      507.92      523.11     17.41 o 
   0   5   1        3.13        0.31      1.82 o 
   1   5   1     1280.72     1151.27     25.61 o 
   2   5   1       16.87       23.91      2.20 o 
   3   5   1      610.74      557.23     18.36 o 
   4   5   1       30.58       32.58      4.66 o 
   5   5   1      209.55      207.21      5.97 o 
   6   5   1      993.90     1042.73     18.10 o 
   7   5   1      117.42      104.21      4.41 o 
   8   5   1        4.24        2.63      1.49 o 
   9   5   1        8.72       10.43      1.82 o 
  10   5   1      189.75      198.91      8.98 o 
  11   5   1        0.69        1.42      2.44 o 
  12   5   1       35.38       37.47      4.53 o 
  13   5   1        0.94        1.44      2.08 o 
  14   5   1       22.18       26.44      3.83 o 
  15   5   1       98.13       77.03     14.68 o 
 -15   6   1        5.90        5.69      1.52 o 
 -14   6   1        2.37        0.95      2.21 o 
 -13   6   1       28.13       24.43      3.29 o 
 -12   6   1      352.18      378.38     16.58 o 
 -11   6   1       66.75       66.62      5.14 o 
 -10   6   1      154.06      157.31      5.88 o 
  -9   6   1      330.33      314.11      7.89 o 
  -8   6   1       24.09       21.99      1.85 o 
  -7   6   1       30.98       33.87      2.26 o 
  -6   6   1        8.21        8.72      1.71 o 
  -5   6   1     1512.29     1703.35     58.92 o 
  -4   6   1      122.85      173.83     10.06 o 
  -3   6   1      976.53      923.13     26.71 o 
  -2   6   1      376.61      308.09     20.01 o 
  -1   6   1     4050.96     3553.65    132.11 o 
   0   6   1      412.98      411.97     23.67 o 
   1   6   1      309.84      277.69     10.61 o 
   2   6   1     1253.27     1399.66     37.00 o 
   3   6   1      575.39      673.15     43.49 o 
   4   6   1      775.80      790.86     31.29 o 
   5   6   1        1.07        0.98      0.86 o 
   6   6   1       38.72       37.88      2.32 o 
   7   6   1       47.13       45.65      2.53 o 
   8   6   1        2.60        4.44      0.94 o 
   9   6   1       81.09       77.68      4.08 o 
  10   6   1        0.20        0.20      1.67 o 
  11   6   1        0.39       -1.20      1.90 o 
  12   6   1       23.18       14.30      2.70 o 
  13   6   1       15.06       23.25      3.63 o 
  14   6   1        6.03        5.91      1.84 o 
  15   6   1        5.71        9.13      1.74 o 
 -15   7   1       33.82       21.59      5.47 o 
 -14   7   1        9.29       11.94      3.86 o 
 -13   7   1       44.31       48.53      4.43 o 
 -12   7   1       16.18       11.37      2.82 o 
 -11   7   1       47.27       45.36      4.72 o 
 -10   7   1      122.80      125.57      5.33 o 
  -9   7   1       35.03       34.55      2.66 o 
  -8   7   1       35.10       30.99      2.04 o 
  -7   7   1        5.90        3.32      0.98 o 
  -6   7   1      124.11      149.49     10.20 o 
  -5   7   1        2.84        4.43      2.29 o 
  -4   7   1     1131.56     1255.10     62.15 o 
  -3   7   1        4.69        1.80      2.11 o 
  -2   7   1      279.13      295.62     21.10 o 
  -1   7   1     5283.40     4831.78    342.58 o 
   0   7   1      287.85      247.79     10.24 o 
   1   7   1        7.08        4.30      2.05 o 
   2   7   1       51.56       39.25      3.65 o 
   3   7   1      879.07      857.41     39.10 o 
   4   7   1      651.59      579.52     29.37 o 
   5   7   1       27.00       29.53      2.38 o 
   6   7   1      329.43      334.77      6.78 o 
   7   7   1      560.08      600.31      9.59 o 
   8   7   1        5.87        4.98      0.96 o 
   9   7   1        4.58        3.32      1.51 o 
  10   7   1      183.35      178.71      9.74 o 
  11   7   1       29.31       23.30      3.80 o 
  12   7   1        5.65        4.66      2.58 o 
  13   7   1        3.30        2.19      2.55 o 
  14   7   1       47.68       44.95      4.36 o 
  15   7   1        0.08        0.27      0.88 o 
 -15   8   1        6.25        5.18      1.57 o 
 -14   8   1       14.55       12.64      3.49 o 
 -13   8   1        6.56        6.07      1.97 o 
 -12   8   1       88.36      100.28      7.35 o 
 -11   8   1        0.68        3.34      1.74 o 
 -10   8   1      283.16      292.97      7.77 o 
  -9   8   1      131.30      132.33      5.17 o 
  -8   8   1       13.26       14.23      1.46 o 
  -7   8   1      274.55      327.13      9.18 o 
  -6   8   1       40.79       59.06      3.17 o 
  -5   8   1     1045.30     1158.49     24.31 o 
  -4   8   1      471.05      486.49     22.14 o 
  -3   8   1      253.11      239.00     14.95 o 
  -2   8   1      290.86      243.75     23.61 o 
  -1   8   1      872.70      746.83     27.79 o 
   0   8   1       24.18       29.19      5.34 o 
   1   8   1     1791.01     1722.00     47.80 o 
   2   8   1      150.11      158.04      9.92 o 
   3   8   1      578.74      562.93     23.84 o 
   4   8   1     1801.66     1761.64     86.85 o 
   5   8   1      359.79      341.12      9.39 o 
   6   8   1      422.83      433.43     10.97 o 
   7   8   1      360.46      371.43      8.24 o 
   8   8   1     1024.85     1107.61     23.23 o 
   9   8   1       44.72       41.98      2.88 o 
  10   8   1      107.98      106.28      7.00 o 
  11   8   1       70.56       65.22      5.83 o 
  12   8   1       24.33       28.54      3.57 o 
  13   8   1       62.36       74.42      5.60 o 
  14   8   1        0.13        0.10      1.39 o 
 -14   9   1        0.07        0.91      2.19 o 
 -13   9   1      104.92      113.90      8.95 o 
 -12   9   1       12.58       19.07      3.27 o 
 -11   9   1        0.56        1.03      1.71 o 
 -10   9   1       17.14       19.84      2.18 o 
  -9   9   1       19.04       18.04      1.98 o 
  -8   9   1        2.32        1.03      1.14 o 
  -7   9   1        4.29        1.36      1.25 o 
  -6   9   1        0.32        0.28      1.07 o 
  -5   9   1        9.81        8.72      2.17 o 
  -4   9   1       63.54       53.56      4.09 o 
  -3   9   1       66.81       73.10      8.91 o 
  -2   9   1      307.15      339.33     18.58 o 
  -1   9   1      203.22      191.26     19.35 o 
   0   9   1      542.87      482.07     23.45 o 
   1   9   1       88.07       90.96      7.64 o 
   2   9   1       74.65       71.42      6.97 o 
   3   9   1       33.31       33.09      5.16 o 
   4   9   1       41.14       50.30      3.99 o 
   5   9   1       54.06       63.28      3.37 o 
   6   9   1      230.30      253.89      8.01 o 
   7   9   1      345.97      349.11      9.39 o 
   8   9   1        0.43       -0.01      1.15 o 
   9   9   1       35.64       30.70      2.82 o 
  10   9   1       25.46       24.43      3.66 o 
  11   9   1        0.96       -1.72      1.74 o 
  12   9   1        4.81        1.38      3.35 o 
  13   9   1       16.43       19.43      2.81 o 
  14   9   1        0.00       -0.78      2.08 o 
 -14  10   1       32.45       39.45      4.48 o 
 -13  10   1       24.91       28.81      3.72 o 
 -12  10   1        5.65       12.36      4.77 o 
 -11  10   1      160.18      191.59      7.13 o 
 -10  10   1        1.29        1.46      1.20 o 
  -9  10   1        2.56        1.85      1.23 o 
  -8  10   1        3.71        7.66      1.40 o 
  -7  10   1       19.31       17.33      1.97 o 
  -6  10   1        3.42        4.60      1.40 o 
  -5  10   1       22.68       32.48      3.11 o 
  -4  10   1       63.38       62.14      4.69 o 
  -3  10   1       65.18       77.29      5.70 o 
  -2  10   1      836.60      870.12     17.41 o 
  -1  10   1       10.04        7.53      7.10 o 
   0  10   1        2.18       -2.36      2.69 o 
   1  10   1      531.74      511.58     24.66 o 
   2  10   1       69.07       85.23      6.33 o 
   3  10   1      492.38      483.12     10.93 o 
   4  10   1        1.39        2.51      1.15 o 
   5  10   1      411.93      401.81     11.33 o 
   6  10   1      383.29      414.57     12.77 o 
   7  10   1       54.24       53.96      3.87 o 
   8  10   1       12.38       13.10      1.65 o 
   9  10   1       46.80       44.92      3.38 o 
  10  10   1       27.65       27.53      3.61 o 
  11  10   1       35.10       46.90      3.95 o 
  12  10   1        1.14        4.57      1.82 o 
  13  10   1       19.50       20.62      3.53 o 
 -13  11   1       30.00       34.99      6.47 o 
 -12  11   1        0.58        5.08      2.09 o 
 -11  11   1        3.04        4.54      1.74 o 
 -10  11   1       10.51       11.96      1.77 o 
  -9  11   1       55.18       49.91      3.57 o 
  -8  11   1       56.99       67.38      3.28 o 
  -7  11   1       45.65       58.41      3.21 o 
  -6  11   1      301.23      355.14     24.93 o 
  -5  11   1      297.20      310.22     23.64 o 
  -4  11   1       15.88       20.69      3.13 o 
  -3  11   1      206.82      186.17      7.65 o 
  -2  11   1        4.77        4.04      1.79 o 
  -1  11   1        2.19       -2.25      6.97 o 
   0  11   1        6.96        5.14      1.96 o 
   1  11   1       72.57       60.43      7.55 o 
   2  11   1      165.61      136.62      7.80 o 
   3  11   1       11.76       11.36      1.60 o 
   4  11   1      137.84      143.37      6.42 o 
   5  11   1        0.48        0.15      0.93 o 
   6  11   1        3.98        4.41      1.23 o 
   7  11   1        5.13        4.78      2.02 o 
   8  11   1        9.53       10.00      1.71 o 
   9  11   1       36.76       42.40      3.53 o 
  10  11   1        0.75       -0.21      2.04 o 
  11  11   1       44.67       58.29      4.04 o 
  12  11   1       24.25       37.32      3.76 o 
  13  11   1        1.69        5.59      5.22 o 
 -13  12   1       19.56       15.94      2.94 o 
 -12  12   1        4.77        7.96      1.76 o 
 -11  12   1       18.28       15.97      3.54 o 
 -10  12   1        5.12        5.89      1.70 o 
  -9  12   1        0.64        0.99      1.21 o 
  -8  12   1        0.09        0.80      1.20 o 
  -7  12   1       86.06       82.33      3.73 o 
  -6  12   1       23.54       28.78      3.03 o 
  -5  12   1      153.54      179.77     10.15 o 
  -4  12   1       22.85       24.08      4.28 o 
  -3  12   1        0.82        0.80      3.49 o 
  -2  12   1      229.84      232.81     13.54 o 
  -1  12   1        0.15       -2.54      3.33 o 
   0  12   1        8.92        6.75      4.82 o 
   1  12   1       96.93       96.25      9.42 o 
   2  12   1        8.28        6.58      2.95 o 
   3  12   1        0.93        1.97      2.26 o 
   4  12   1      745.87      726.07     16.16 o 
   5  12   1      147.72      140.99      9.77 o 
   6  12   1       75.73       78.84      3.89 o 
   7  12   1        0.77        0.80      0.97 o 
   8  12   1       23.89       23.21      2.26 o 
   9  12   1        4.86        6.15      1.78 o 
  10  12   1        1.71        4.68      3.23 o 
  11  12   1       99.61      120.94     11.77 o 
  12  12   1       10.99       12.55      3.39 o 
 -12  13   1       31.29       21.84      5.03 o 
 -11  13   1        0.22       -0.95      1.16 o 
 -10  13   1        0.81       -0.74      1.14 o 
  -9  13   1        1.88        1.28      0.98 o 
  -8  13   1      110.10      122.67      5.15 o 
  -7  13   1       21.01       23.54      2.22 o 
  -6  13   1      137.63      160.93      7.54 o 
  -5  13   1      181.78      210.08     15.40 o 
  -4  13   1       73.46       78.52      8.12 o 
  -3  13   1       24.29       26.27      8.06 o 
  -2  13   1        1.65        0.62      2.53 o 
  -1  13   1      154.84      155.88      9.15 o 
   0  13   1       18.71       18.02      3.46 o 
   1  13   1      395.48      330.69     17.98 o 
   2  13   1      350.37      312.61     13.30 o 
   3  13   1      243.86      229.79     10.78 o 
   4  13   1       32.55       23.20      3.71 o 
   5  13   1       31.32       29.92      2.99 o 
   6  13   1        2.02        1.75      1.44 o 
   7  13   1        8.50       10.19      2.50 o 
   8  13   1        6.73        3.12      1.87 o 
   9  13   1       48.59       58.00      5.23 o 
  10  13   1       36.76       47.51      4.74 o 
 -11  14   1        0.84        2.48      3.60 o 
 -10  14   1        1.62        0.49      1.30 o 
  -9  14   1        0.71        0.69      1.77 o 
  -8  14   1        3.54        7.86      1.41 o 
  -7  14   1       40.35       49.90      3.16 o 
  -6  14   1       82.79       79.68      5.87 o 
  -5  14   1        1.81        3.65      2.30 o 
  -4  14   1      100.54      145.64     15.24 o 
  -3  14   1       67.09       68.20      6.80 o 
  -2  14   1       13.44       12.65      8.47 o 
  -1  14   1       48.51       57.44     10.57 o 
   0  14   1       12.10       16.78      3.65 o 
   1  14   1        8.26        5.56      3.63 o 
   2  14   1       87.83       80.14      7.79 o 
   3  14   1       25.04       26.87      4.62 o 
   4  14   1      128.88      109.67      8.99 o 
   5  14   1        0.09        1.45      1.42 o 
   6  14   1        1.39        1.76      2.21 o 
   7  14   1        1.44        3.27      2.72 o 
   8  14   1        5.98        5.03      3.03 o 
   9  14   1        3.42        8.33      3.60 o 
  10  14   1       23.50       26.09      5.15 o 
 -10  15   1        8.41        1.06      1.95 o 
  -9  15   1        9.48       17.50      4.77 o 
  -8  15   1       20.36       24.18      2.67 o 
  -7  15   1        2.26        1.14      1.43 o 
  -6  15   1        0.93        2.39      1.36 o 
  -5  15   1        2.77        6.85      2.21 o 
  -4  15   1       49.00       78.59      8.46 o 
  -3  15   1       41.42       53.00     10.78 o 
  -2  15   1       26.64       28.82      4.64 o 
  -1  15   1       77.44       69.21      6.85 o 
   0  15   1       15.32       22.69      5.16 o 
   1  15   1       11.06       10.56      5.11 o 
   2  15   1       27.05       22.06      4.20 o 
   3  15   1       57.71       55.35      6.20 o 
   4  15   1       21.43       20.46      3.82 o 
   5  15   1       46.28       58.55      6.87 o 
   6  15   1        3.04        1.61      1.71 o 
   7  15   1        0.01        5.29      4.25 o 
   8  15   1        1.23        2.54      1.61 o 
   9  15   1       14.20       23.26      5.06 o 
  -9  16   1       16.33        9.80      3.03 o 
  -8  16   1        1.97        3.41      3.18 o 
  -7  16   1        5.70       13.34      3.27 o 
  -6  16   1        6.50        7.67      2.25 o 
  -5  16   1        0.61        3.77      3.10 o 
  -4  16   1        5.41        4.28      1.92 o 
  -3  16   1        1.24       14.21      3.62 o 
  -2  16   1        1.56        1.61      3.04 o 
  -1  16   1       13.52       13.66      3.01 o 
   0  16   1       17.59       17.76      3.11 o 
   1  16   1       35.86       35.61      4.84 o 
   2  16   1        5.96        9.13      2.75 o 
   3  16   1        0.57        1.31      4.88 o 
   4  16   1        0.02        1.57      6.16 o 
   5  16   1       14.42       17.45      6.46 o 
   6  16   1        2.85       -3.84      3.84 o 
   7  16   1        1.47        8.39      4.11 o 
   8  16   1       11.17       17.06      4.35 o 
  -7  17   1        1.39       -3.44      3.44 o 
  -6  17   1        5.79        8.96      2.87 o 
  -5  17   1        2.69        2.82      1.73 o 
  -4  17   1       19.68       23.03      4.45 o 
  -3  17   1        5.87       -0.34      2.71 o 
  -2  17   1       24.89       18.54      3.18 o 
  -1  17   1       19.90        9.29      4.90 o 
   0  17   1        0.25       -0.91      0.96 o 
   1  17   1       16.02       12.98      2.13 o 
   2  17   1        5.59        6.43      1.90 o 
   3  17   1        1.57        0.68      1.66 o 
   4  17   1        5.87       11.49      4.91 o 
   5  17   1        6.79       12.33      4.43 o 
   6  17   1        6.47       13.77      4.44 o 
   7  17   1       15.65       12.45      3.42 o 
  -5  18   1        0.91       -0.20      1.06 o 
  -4  18   1        5.16        1.04      3.75 o 
  -3  18   1       13.10        9.80      2.59 o 
  -2  18   1       16.61        7.29      2.41 o 
  -1  18   1        2.55        3.11      1.78 o 
   0  18   1       31.63       21.77      3.72 o 
   1  18   1       21.81       11.88      2.68 o 
   2  18   1        3.53        2.98      1.40 o 
   3  18   1        5.36        1.77      0.92 o 
   4  18   1        3.34        0.46      1.54 o 
 -16   0   2        2.13       -0.80      1.42 o 
 -15   0   2       19.94       22.77      9.93 o 
 -14   0   2       54.42       53.84      7.58 o 
 -13   0   2     1228.53     1142.89     35.42 o 
 -12   0   2       21.67       23.94      9.42 o 
 -11   0   2      116.67      110.99     19.39 o 
 -10   0   2      698.12      629.56     79.05 o 
  -9   0   2       32.40       14.70      8.39 o 
  -8   0   2      146.66      137.84     10.02 o 
  -7   0   2      385.79      363.66     24.88 o 
  -6   0   2     1818.91     1766.26     77.84 o 
  -5   0   2     3578.97     3306.63     98.37 o 
  -4   0   2     7450.36     7583.11    138.85 o 
  -3   0   2    11204.48    10416.63    151.62 o 
  -2   0   2     9811.60    10265.88    138.86 o 
  -1   0   2        3.37        1.54      1.00 o 
   0   0   2     2149.94     2012.07     42.53 o 
   1   0   2      165.41      184.50      9.56 o 
   2   0   2       42.00       45.72      7.34 o 
   3   0   2      578.40      516.78     27.80 o 
   4   0   2      114.36      141.97     30.43 o 
   5   0   2      489.85      458.17     17.03 o 
   6   0   2     1909.25     1883.29     31.99 o 
   7   0   2      443.20      385.41     14.79 o 
   8   0   2     1768.93     1804.57     47.67 o 
   9   0   2     2202.43     2177.13     52.97 o 
  10   0   2       26.82       18.72      4.91 o 
  11   0   2        0.12        0.46      2.82 o 
  12   0   2        0.45        5.37      4.46 o 
  13   0   2      179.52      187.02     11.94 o 
  14   0   2       35.90       46.07      5.25 o 
  15   0   2       36.52       32.50      5.23 o 
 -16   1   2        8.07        4.05      1.88 o 
 -15   1   2       22.24       18.33      2.93 o 
 -14   1   2        2.84        0.41      2.78 o 
 -13   1   2       11.21       10.69      3.06 o 
 -12   1   2      168.37      146.52     10.60 o 
 -11   1   2       30.76       37.20      5.27 o 
 -10   1   2       12.37       13.33      3.03 o 
  -9   1   2        6.24        5.82      1.97 o 
  -8   1   2      216.98      216.47      9.53 o 
  -7   1   2     1357.86     1524.05     28.87 o 
  -6   1   2     1823.30     1728.11     66.74 o 
  -5   1   2      590.71      540.97     69.11 o 
  -4   1   2     1731.48     1716.23     46.34 o 
  -3   1   2     2743.33     2627.98     99.44 o 
  -2   1   2     2754.18     2711.46    102.41 o 
  -1   1   2     4875.46     4961.28     60.01 o 
   0   1   2        0.76        1.91      1.02 o 
   1   1   2    14726.69    15840.10    144.53 o 
   2   1   2     1149.79     1145.22     53.24 o 
   3   1   2      744.38      703.33     25.73 o 
   4   1   2     1199.52     1198.20     38.66 o 
   5   1   2       29.27       28.73      2.90 o 
   6   1   2       37.01       31.61      3.01 o 
   7   1   2       37.73       35.58      3.61 o 
   8   1   2       41.68       45.30      4.05 o 
   9   1   2      124.07      116.64      7.62 o 
  10   1   2       51.97       40.79      4.92 o 
  11   1   2       86.39       77.51      8.35 o 
  12   1   2        5.88        9.40      2.84 o 
  13   1   2       30.46       35.55      4.47 o 
  14   1   2       19.36       21.60      2.56 o 
  15   1   2       42.88       39.45      4.81 o 
 -16   2   2        2.36        2.79      1.33 o 
 -15   2   2       16.23       17.80      2.98 o 
 -14   2   2       71.20       69.88      5.94 o 
 -13   2   2       19.89       15.04      4.16 o 
 -12   2   2      278.45      256.90     13.92 o 
 -11   2   2      226.27      212.98     10.87 o 
 -10   2   2       49.69       44.17      3.81 o 
  -9   2   2       92.14       87.13      5.37 o 
  -8   2   2        4.05        5.11      1.61 o 
  -7   2   2     1325.64     1377.60     21.77 o 
  -6   2   2     1084.94     1196.95     47.51 o 
  -5   2   2        8.22        9.83      4.11 o 
  -4   2   2     8483.64     8295.15    174.33 o 
  -3   2   2     1945.07     2010.37     57.33 o 
  -2   2   2      127.98      138.90      3.80 o 
  -1   2   2        1.94        7.71      4.46 o 
   0   2   2    13214.89    13467.79    695.63 o 
   1   2   2     2472.33     2464.20     23.98 o 
   2   2   2      299.67      259.72      8.66 o 
   3   2   2       31.89       29.32      5.40 o 
   4   2   2       30.70       37.39      4.65 o 
   5   2   2      175.62      162.29      8.22 o 
   6   2   2      351.21      303.40      9.87 o 
   7   2   2       81.42       70.67      6.04 o 
   8   2   2      723.65      733.21     19.73 o 
   9   2   2       92.51       80.81      5.50 o 
  10   2   2       14.28       11.65      3.91 o 
  11   2   2        6.96        7.55      2.98 o 
  12   2   2        0.28        1.72      2.39 o 
  13   2   2        2.97        5.09      2.72 o 
  14   2   2       18.90       21.75      2.98 o 
  15   2   2        4.65        2.80      1.38 o 
 -16   3   2        5.97        5.75      1.35 o 
 -15   3   2       16.39       12.64      2.65 o 
 -14   3   2       47.30       50.53      6.49 o 
 -13   3   2        0.43       -1.65      3.26 o 
 -12   3   2       68.44       71.89      6.22 o 
 -11   3   2       87.73       71.41      5.08 o 
 -10   3   2       78.34       87.83      5.55 o 
  -9   3   2       84.22       74.16      3.77 o 
  -8   3   2       80.62       62.90      3.55 o 
  -7   3   2      373.44      356.22      6.54 o 
  -6   3   2       93.80      103.91      3.49 o 
  -5   3   2      752.81      731.28     35.28 o 
  -4   3   2     1099.10     1054.97     38.69 o 
  -3   3   2      184.87      176.66     13.11 o 
  -2   3   2     1449.46     1257.43     48.70 o 
  -1   3   2       45.09       33.35      7.28 o 
   0   3   2     8752.20     8160.10    377.18 o 
   1   3   2     4615.29     4298.80    201.65 o 
   2   3   2    21873.70    21487.44    233.75 o 
   3   3   2     1479.02     1313.97     24.77 o 
   4   3   2      460.49      424.52     13.18 o 
   5   3   2      817.74      836.78     15.09 o 
   6   3   2        0.90        1.63      0.89 o 
   7   3   2     1099.59     1111.99     58.09 o 
   8   3   2       88.18       86.93      5.88 o 
   9   3   2      131.97      144.24      7.87 o 
  10   3   2      508.60      509.84     14.08 o 
  11   3   2       19.20       13.68      2.96 o 
  12   3   2      134.29      135.90      7.76 o 
  13   3   2        2.68        4.73      1.87 o 
  14   3   2        0.01       -0.13      1.66 o 
  15   3   2        0.20        0.47      1.80 o 
 -16   4   2       32.37       32.36      4.66 o 
 -15   4   2        7.23        6.52      1.75 o 
 -14   4   2       12.31        9.33      3.49 o 
 -13   4   2        1.41        1.57      2.78 o 
 -12   4   2       37.37       32.66      4.06 o 
 -11   4   2       21.93       23.39      3.05 o 
 -10   4   2        4.16        3.05      1.14 o 
  -9   4   2      173.81      171.35      5.68 o 
  -8   4   2       98.49      101.11      4.23 o 
  -7   4   2      424.40      401.03      7.25 o 
  -6   4   2     1073.59     1441.58     54.94 o 
  -5   4   2     4645.64     4867.47    317.64 o 
  -4   4   2       16.52       14.82      5.89 o 
  -3   4   2      281.09      302.37     10.98 o 
  -2   4   2        1.08        2.33      2.43 o 
  -1   4   2     6141.73     5535.23    311.28 o 
   0   4   2      241.34      233.96     18.91 o 
   1   4   2      538.06      568.72     11.34 o 
   2   4   2      205.34      217.27     11.08 o 
   3   4   2     2087.04     1972.77     21.62 o 
   4   4   2      258.63      216.92     10.78 o 
   5   4   2       42.47       36.41      2.32 o 
   6   4   2       88.68       72.42      3.88 o 
   7   4   2       99.58       93.74      5.58 o 
   8   4   2      207.12      181.89      7.26 o 
   9   4   2      180.66      197.20      8.12 o 
  10   4   2       38.12       28.99      4.12 o 
  11   4   2      205.57      207.67     10.88 o 
  12   4   2        0.02       -1.71      1.77 o 
  13   4   2        0.02        0.23      1.48 o 
  14   4   2       14.12       11.80      2.64 o 
  15   4   2        0.03        1.03      0.92 o 
 -16   5   2        0.79        1.88      1.43 o 
 -15   5   2      149.39      154.82      7.36 o 
 -14   5   2        0.92        2.63      2.16 o 
 -13   5   2        4.70        1.91      1.98 o 
 -12   5   2      100.27       78.25      6.93 o 
 -11   5   2       64.97       65.93      5.05 o 
 -10   5   2      148.67      146.27      5.48 o 
  -9   5   2      150.53      150.32      5.26 o 
  -8   5   2      552.12      574.60     10.93 o 
  -7   5   2     1441.19     1433.21     19.06 o 
  -6   5   2        1.30        2.20      1.54 o 
  -5   5   2     3762.96     3970.36    256.26 o 
  -4   5   2     1853.19     1903.54     53.84 o 
  -3   5   2       16.86       19.52      3.39 o 
  -2   5   2      276.23      223.90      8.74 o 
  -1   5   2       73.90       79.00      5.87 o 
   0   5   2     1494.97     1306.61     38.67 o 
   1   5   2      185.39      178.11      7.32 o 
   2   5   2       32.25       36.85      3.02 o 
   3   5   2     3878.61     3838.43     75.68 o 
   4   5   2      629.94      601.27     23.16 o 
   5   5   2        0.07        1.10      0.74 o 
   6   5   2      184.58      173.11      5.21 o 
   7   5   2      500.32      463.76      8.55 o 
   8   5   2      318.53      301.58     11.27 o 
   9   5   2       55.68       59.53      4.24 o 
  10   5   2      138.52      130.41      7.20 o 
  11   5   2      365.57      384.93     12.55 o 
  12   5   2       33.03       37.14      4.34 o 
  13   5   2       33.29       34.15      4.32 o 
  14   5   2        4.29        2.18      2.14 o 
  15   5   2        2.33        2.31      0.99 o 
 -16   6   2        5.65        5.86      1.73 o 
 -15   6   2        0.31       -0.04      1.79 o 
 -14   6   2       46.14       48.39      7.02 o 
 -13   6   2        1.62        4.58      3.94 o 
 -12   6   2        0.75        0.69      1.41 o 
 -11   6   2      106.65       88.99      5.97 o 
 -10   6   2       64.83       63.11      3.73 o 
  -9   6   2      103.59       98.93      4.16 o 
  -8   6   2       10.89       12.34      1.72 o 
  -7   6   2        0.91        1.77      1.04 o 
  -6   6   2      139.25      150.57      6.18 o 
  -5   6   2      402.53      517.44     27.23 o 
  -4   6   2     1203.60     1294.74    101.57 o 
  -3   6   2     1045.47     1152.66     30.53 o 
  -2   6   2      203.04      187.74     16.03 o 
  -1   6   2     3648.11     3447.86    137.11 o 
   0   6   2      192.49      197.58      9.13 o 
   1   6   2     1042.42     1067.82     24.33 o 
   2   6   2      223.72      230.22     10.06 o 
   3   6   2      879.32      867.26     20.47 o 
   4   6   2     5320.37     4992.63    218.47 o 
   5   6   2     1677.21     1650.50     18.80 o 
   6   6   2     1338.29     1291.49     26.44 o 
   7   6   2      208.09      179.95      5.23 o 
   8   6   2        2.11        0.98      1.03 o 
   9   6   2      195.64      172.50      7.37 o 
  10   6   2       25.61       20.39      2.99 o 
  11   6   2        8.42       13.69      2.67 o 
  12   6   2        3.22        6.07      2.19 o 
  13   6   2        1.28       -0.24      1.32 o 
  14   6   2       26.64       21.66      2.98 o 
 -15   7   2       35.06       34.33      4.68 o 
 -14   7   2       34.94       42.60      6.42 o 
 -13   7   2        2.12        1.51      1.77 o 
 -12   7   2       77.93       70.56      5.04 o 
 -11   7   2      257.78      243.00      8.37 o 
 -10   7   2       58.73       69.26      4.00 o 
  -9   7   2      198.41      205.82      6.39 o 
  -8   7   2     1287.39     1343.78     27.34 o 
  -7   7   2       21.21       14.71      1.65 o 
  -6   7   2      153.09      129.81      6.58 o 
  -5   7   2       31.28       40.16      4.69 o 
  -4   7   2      212.16      221.29     13.27 o 
  -3   7   2      179.35      151.74     10.82 o 
  -2   7   2      608.68      635.58     32.08 o 
  -1   7   2      597.54      737.90     33.01 o 
   0   7   2     1608.19     1540.06     65.70 o 
   1   7   2        2.62        2.41      1.92 o 
   2   7   2      403.98      496.31     21.13 o 
   3   7   2       39.19       40.07      7.96 o 
   4   7   2      297.43      316.27     12.45 o 
   5   7   2       13.68       16.02      1.61 o 
   6   7   2       41.54       39.58      2.20 o 
   7   7   2      299.32      316.24      8.91 o 
   8   7   2       96.38       95.87      4.27 o 
   9   7   2       31.76       27.50      3.37 o 
  10   7   2       62.49       74.57      5.70 o 
  11   7   2       67.76       83.47      5.73 o 
  12   7   2       31.23       26.08      4.18 o 
  13   7   2       53.75       49.04      5.70 o 
  14   7   2        6.42        5.34      1.90 o 
 -15   8   2        7.91        9.58      2.45 o 
 -14   8   2        0.61       -2.16      2.23 o 
 -13   8   2        7.11        3.14      2.08 o 
 -12   8   2       13.40       19.05      2.64 o 
 -11   8   2        4.65        1.99      1.17 o 
 -10   8   2       54.17       47.29      3.19 o 
  -9   8   2        5.05        6.34      1.35 o 
  -8   8   2      169.19      177.74      5.15 o 
  -7   8   2       17.83       17.92      2.02 o 
  -6   8   2       26.69       28.32      2.79 o 
  -5   8   2        7.50        9.12      1.76 o 
  -4   8   2      107.91      119.30      5.21 o 
  -3   8   2      615.20      652.66     27.27 o 
  -2   8   2      254.33      251.93     21.52 o 
  -1   8   2      214.33      204.02     18.92 o 
   0   8   2        6.45        9.48      2.63 o 
   1   8   2      143.41      137.82      7.21 o 
   2   8   2        0.63        1.27      1.99 o 
   3   8   2      145.37      106.58      9.73 o 
   4   8   2      874.63      914.34     22.64 o 
   5   8   2        0.75        1.74      0.81 o 
   6   8   2       99.87      111.31      3.61 o 
   7   8   2      129.46      162.15      5.67 o 
   8   8   2      173.26      177.74      6.37 o 
   9   8   2       81.07       90.57      5.68 o 
  10   8   2        4.20        3.59      1.80 o 
  11   8   2       87.99       92.48      5.83 o 
  12   8   2       45.62       53.31      4.56 o 
  13   8   2        2.86        3.23      1.45 o 
 -15   9   2       17.03       18.40      2.58 o 
 -14   9   2        7.41        3.43      2.84 o 
 -13   9   2        2.73        1.96      1.55 o 
 -12   9   2        0.37        1.28      1.67 o 
 -11   9   2        0.31        2.26      1.66 o 
 -10   9   2      118.46      131.86      5.42 o 
  -9   9   2      105.69      105.97      4.46 o 
  -8   9   2       68.05       73.78      3.50 o 
  -7   9   2      188.22      196.51      9.05 o 
  -6   9   2      102.34      100.40      4.10 o 
  -5   9   2        7.00        8.36      1.70 o 
  -4   9   2        3.99        2.32      1.37 o 
  -3   9   2      902.00      945.38     36.78 o 
  -2   9   2      290.66      298.39     25.02 o 
  -1   9   2     1233.21     1180.74     48.54 o 
   0   9   2      227.67      213.14     14.46 o 
   1   9   2       39.67       25.05      6.45 o 
   2   9   2      287.62      254.14     14.67 o 
   3   9   2       76.76       73.25      4.52 o 
   4   9   2       79.83       92.90      3.78 o 
   5   9   2        5.72        1.85      1.09 o 
   6   9   2      721.47      758.89     17.35 o 
   7   9   2       98.63      104.78      4.24 o 
   8   9   2      309.04      320.02      8.63 o 
   9   9   2       34.76       30.09      3.47 o 
  10   9   2       12.14       10.60      1.91 o 
  11   9   2        3.57        4.20      1.99 o 
  12   9   2       12.20       13.55      2.30 o 
  13   9   2       19.63       23.67      3.01 o 
 -14  10   2       22.38       26.29      3.79 o 
 -13  10   2        5.97        1.32      2.18 o 
 -12  10   2       35.07       46.87      5.80 o 
 -11  10   2       11.05       14.87      2.18 o 
 -10  10   2       40.88       25.81      2.58 o 
  -9  10   2       94.50      106.57      4.89 o 
  -8  10   2        2.76        6.75      1.55 o 
  -7  10   2        8.42        6.67      1.57 o 
  -6  10   2        8.75        9.50      1.61 o 
  -5  10   2       22.81       20.33      2.80 o 
  -4  10   2      168.74      171.24     10.26 o 
  -3  10   2     1350.05     1421.33     35.91 o 
  -2  10   2      415.31      402.29     10.61 o 
  -1  10   2      676.27      617.11     23.09 o 
   0  10   2       56.49       88.47     12.86 o 
   1  10   2       53.84       44.52      5.84 o 
   2  10   2       13.14        9.87      1.67 o 
   3  10   2      124.82      111.34      4.81 o 
   4  10   2      919.70      908.83     20.18 o 
   5  10   2     1658.92     1734.94     51.98 o 
   6  10   2      360.91      387.86     12.54 o 
   7  10   2      268.75      301.55      8.31 o 
   8  10   2       16.10       14.14      2.01 o 
   9  10   2        0.25        1.58      1.66 o 
  10  10   2        5.69        3.88      1.63 o 
  11  10   2       49.77       54.67      4.17 o 
  12  10   2       27.95       35.91      3.36 o 
  13  10   2       53.43       56.89     11.60 o 
 -13  11   2       51.46       43.71     10.08 o 
 -12  11   2       54.57       55.98      5.42 o 
 -11  11   2       10.36        7.69      1.78 o 
 -10  11   2       63.52       73.67      4.20 o 
  -9  11   2        5.70        5.26      1.44 o 
  -8  11   2        0.20        1.17      1.40 o 
  -7  11   2      105.60      129.55      5.55 o 
  -6  11   2        8.64        9.40      2.21 o 
  -5  11   2      132.76      149.93      7.77 o 
  -4  11   2      103.64      117.58      6.16 o 
  -3  11   2        0.15        2.03      2.84 o 
  -2  11   2       20.72       21.74      2.94 o 
  -1  11   2      306.59      272.86      9.02 o 
   0  11   2       30.72       25.95      3.10 o 
   1  11   2      217.15      211.86      8.18 o 
   2  11   2      118.84       98.64      4.89 o 
   3  11   2      345.20      344.88      8.73 o 
   4  11   2      312.67      326.85     10.21 o 
   5  11   2        4.07        3.39      1.33 o 
   6  11   2      311.67      354.52     11.35 o 
   7  11   2       70.06       83.79      5.22 o 
   8  11   2       57.73       64.66      4.59 o 
   9  11   2       41.55       41.21      3.66 o 
  10  11   2       91.08      106.35      5.86 o 
  11  11   2       11.67       11.28      1.89 o 
  12  11   2       54.44       47.48      4.87 o 
 -13  12   2       31.05       32.28      6.66 o 
 -12  12   2        8.17       14.59      2.39 o 
 -11  12   2       86.81      106.40      4.87 o 
 -10  12   2       93.38      109.94      4.82 o 
  -9  12   2        5.14        1.39      1.24 o 
  -8  12   2        2.66        4.00      1.16 o 
  -7  12   2        0.24        1.14      1.34 o 
  -6  12   2       26.00       29.66      3.12 o 
  -5  12   2       98.46       94.40      5.17 o 
  -4  12   2        3.13        4.30      2.65 o 
  -3  12   2      111.14      126.57     10.97 o 
  -2  12   2       81.13       68.57      6.33 o 
  -1  12   2      174.46      143.78      5.76 o 
   0  12   2       92.49       82.32      4.70 o 
   1  12   2        0.07        1.94      3.37 o 
   2  12   2        2.42        0.93      1.23 o 
   3  12   2      113.35      107.48      6.48 o 
   4  12   2      106.76      100.46      6.13 o 
   5  12   2      320.20      364.90     18.55 o 
   6  12   2       85.81       90.95      6.92 o 
   7  12   2        2.77        2.96      1.35 o 
   8  12   2        0.90        0.67      1.28 o 
   9  12   2        0.02       -0.50      1.43 o 
  10  12   2       28.01       32.13      2.99 o 
  11  12   2        2.70        4.38      3.12 o 
  12  12   2       25.07       26.78      7.57 o 
 -12  13   2       35.87       34.58      3.87 o 
 -11  13   2        4.56        5.11      1.52 o 
 -10  13   2        1.31        1.15      0.96 o 
  -9  13   2       47.30       54.35      3.08 o 
  -8  13   2        1.89        4.11      1.04 o 
  -7  13   2       10.70       10.20      1.47 o 
  -6  13   2        0.83        1.90      1.34 o 
  -5  13   2        7.66       15.28      2.89 o 
  -4  13   2       56.72       63.96      4.72 o 
  -3  13   2       27.52       28.20      3.88 o 
  -2  13   2        2.07        5.59      3.55 o 
  -1  13   2        0.06        2.37      1.94 o 
   0  13   2       41.11       48.36      4.31 o 
   1  13   2      184.70      176.40      9.29 o 
   2  13   2       23.61       18.93      2.77 o 
   3  13   2       76.24       66.79      6.33 o 
   4  13   2       19.53       16.87      3.94 o 
   5  13   2       79.25       67.21      6.05 o 
   6  13   2        0.62        0.10      1.51 o 
   7  13   2        0.04        0.75      1.40 o 
   8  13   2        1.01       -0.19      1.34 o 
   9  13   2        2.69        2.95      1.62 o 
  10  13   2        8.61        6.77      2.25 o 
 -11  14   2       50.00       17.12      8.05 o 
 -10  14   2       21.71       15.47      2.32 o 
  -9  14   2       13.51       12.75      1.56 o 
  -8  14   2       21.63       33.92      2.60 o 
  -7  14   2        4.13        2.93      1.60 o 
  -6  14   2       99.87      123.06      7.36 o 
  -5  14   2        0.38        1.66      1.50 o 
  -4  14   2       88.82      104.71     13.02 o 
  -3  14   2       36.99       43.59      4.83 o 
  -2  14   2        0.30        3.11      2.56 o 
  -1  14   2        3.70       18.97      7.64 o 
   0  14   2       18.56       24.26      4.93 o 
   1  14   2        0.94        0.21      1.91 o 
   2  14   2       13.60        5.08      2.72 o 
   3  14   2       15.68        9.39      2.68 o 
   4  14   2        2.40        2.81      1.87 o 
   5  14   2        3.35        0.01      1.44 o 
   6  14   2        2.71        2.85      1.86 o 
   7  14   2       17.17       16.56      2.58 o 
   8  14   2        3.26        3.66      1.43 o 
   9  14   2       33.91       36.58      3.95 o 
 -10  15   2        0.29        1.73      3.66 o 
  -9  15   2        9.73        8.61      2.53 o 
  -8  15   2       14.30        8.60      1.24 o 
  -7  15   2       35.53       38.07      2.54 o 
  -6  15   2       16.68       15.04      1.59 o 
  -5  15   2       32.12       35.90      3.54 o 
  -4  15   2        3.55        9.89      1.81 o 
  -3  15   2       56.48       67.46      5.88 o 
  -2  15   2        1.06        0.58      2.59 o 
  -1  15   2      125.59      102.79     12.68 o 
   0  15   2       11.72        6.07      2.29 o 
   1  15   2        6.26        8.85      3.20 o 
   2  15   2        9.60        8.37      2.83 o 
   3  15   2      162.37      147.22      8.37 o 
   4  15   2       17.51       10.47      2.11 o 
   5  15   2        1.78        1.53      1.39 o 
   6  15   2       16.96       19.98      2.68 o 
   7  15   2       58.96       54.36      5.05 o 
   8  15   2       24.43       31.80      4.65 o 
   9  15   2       11.56       18.43      4.21 o 
  -9  16   2       20.22       17.85      6.26 o 
  -8  16   2       24.62       11.83      2.85 o 
  -7  16   2        2.24        2.08      1.90 o 
  -6  16   2        0.06        1.79      1.11 o 
  -5  16   2       22.68       23.57      2.82 o 
  -4  16   2       42.37       39.66      4.35 o 
  -3  16   2        0.13        4.13      1.40 o 
  -2  16   2      138.97      139.54     17.57 o 
  -1  16   2        9.20        4.97      4.90 o 
   0  16   2        0.21       -1.35      1.76 o 
   1  16   2        4.98        6.52      2.67 o 
   2  16   2        5.43        5.87      1.89 o 
   3  16   2        7.48        4.71      4.04 o 
   4  16   2        0.99       -1.05      2.47 o 
   5  16   2       66.66       71.61      6.70 o 
   6  16   2       18.09       20.64      5.62 o 
   7  16   2        7.51       18.31      5.14 o 
   8  16   2        2.12        6.99      3.01 o 
  -7  17   2        5.51       -2.87      3.35 o 
  -6  17   2        2.35       -3.36      3.66 o 
  -5  17   2        3.80        1.64      3.35 o 
  -4  17   2        1.83        0.34      4.72 o 
  -3  17   2        0.15        0.78      3.72 o 
  -2  17   2        0.06        4.11      3.94 o 
  -1  17   2        0.76        3.11      6.03 o 
   0  17   2       26.35       22.92      4.50 o 
   1  17   2       18.35       14.60      2.32 o 
   2  17   2        7.38        3.76      1.64 o 
   3  17   2        0.79        2.37      2.14 o 
   4  17   2       19.59       25.94      5.85 o 
   5  17   2        4.19       12.47      4.35 o 
   6  17   2        1.14        5.52      2.81 o 
  -5  18   2        1.91        1.92      1.62 o 
  -4  18   2        0.04       -1.10      1.29 o 
  -3  18   2       22.92       19.79      3.63 o 
  -2  18   2       25.44       18.03      3.46 o 
  -1  18   2       42.66       37.64      4.89 o 
   0  18   2        1.65       -1.17      1.27 o 
   1  18   2        8.64        4.04      1.59 o 
 -16   1   3       37.48       28.54      3.61 o 
 -15   1   3        0.01        2.16      1.46 o 
 -14   1   3       75.33       67.46      5.75 o 
 -13   1   3      123.16      119.42      7.92 o 
 -12   1   3      208.19      187.25     14.68 o 
 -11   1   3      240.81      249.57     13.11 o 
 -10   1   3      587.07      545.63     16.50 o 
  -9   1   3      890.71      821.44     38.88 o 
  -8   1   3       26.21       14.22      1.54 o 
  -7   1   3      565.12      571.85     16.64 o 
  -6   1   3      838.54      688.67     29.91 o 
  -5   1   3      861.90      855.92     31.00 o 
  -4   1   3      642.13      642.35     24.65 o 
  -3   1   3       37.34       36.08      5.73 o 
  -2   1   3     2155.29     2241.41     27.14 o 
  -1   1   3     2133.19     1923.54     93.20 o 
   0   1   3     4618.40     4025.94    263.35 o 
   1   1   3      261.98      244.68     29.56 o 
   2   1   3     5542.59     5585.68     71.37 o 
   3   1   3       35.71       26.92      5.56 o 
   4   1   3      146.47      181.37     16.27 o 
   5   1   3      819.99      870.14     15.94 o 
   6   1   3      238.99      235.72      7.86 o 
   7   1   3       44.71       40.01      3.58 o 
   8   1   3      411.53      409.27     14.60 o 
   9   1   3       43.98       37.95      4.65 o 
  10   1   3      718.73      686.65     21.98 o 
  11   1   3        0.36        2.17      4.49 o 
  12   1   3       47.28       40.81      5.07 o 
  13   1   3        1.80        3.26      1.53 o 
  14   1   3        0.03        0.06      1.00 o 
  15   1   3        0.04       -0.80      0.80 o 
 -16   2   3       12.03        9.76      1.63 o 
 -15   2   3        3.01        4.27      1.74 o 
 -14   2   3      134.84      126.62      7.69 o 
 -13   2   3      324.43      315.31     13.86 o 
 -12   2   3       37.28       32.23      4.82 o 
 -11   2   3       81.71       72.68      5.71 o 
 -10   2   3        2.25       -0.88      1.77 o 
  -9   2   3        3.68        2.01      1.33 o 
  -8   2   3      267.25      275.84      8.29 o 
  -7   2   3       89.16       97.74      3.51 o 
  -6   2   3      306.74      317.26     11.99 o 
  -5   2   3     3223.31     3197.47    126.07 o 
  -4   2   3        0.72        7.79      4.31 o 
  -3   2   3      450.46      463.76     18.13 o 
  -2   2   3     1918.99     1953.15     54.97 o 
  -1   2   3       16.47       26.62      3.51 o 
   0   2   3      277.08      258.22     11.42 o 
   1   2   3     2328.56     2242.16     62.31 o 
   2   2   3      457.20      460.18     20.68 o 
   3   2   3     1057.25      980.27     51.32 o 
   4   2   3       13.20       11.83      3.05 o 
   5   2   3      845.19      949.60     16.79 o 
   6   2   3       43.15       53.23      4.09 o 
   7   2   3      165.84      182.71      6.64 o 
   8   2   3      156.82      135.97      6.42 o 
   9   2   3       93.69       82.04      6.18 o 
  10   2   3      107.85      109.51      9.07 o 
  11   2   3       12.13       19.72      3.60 o 
  12   2   3        0.72       -1.35      1.87 o 
  13   2   3       84.32       88.07      6.60 o 
  14   2   3        1.87        1.50      1.12 o 
  15   2   3       13.65       10.07      2.02 o 
 -16   3   3        1.26        0.84      1.32 o 
 -15   3   3       45.84       38.28      3.97 o 
 -14   3   3        7.84        6.22      2.63 o 
 -13   3   3        0.85        1.95      1.91 o 
 -12   3   3      167.76      160.37      9.94 o 
 -11   3   3       82.31       63.38      4.57 o 
 -10   3   3      556.45      558.87     11.73 o 
  -9   3   3        7.11        3.75      1.14 o 
  -8   3   3        3.25        3.65      0.88 o 
  -7   3   3      481.58      437.84      8.79 o 
  -6   3   3       26.30       35.41      3.36 o 
  -5   3   3      458.24      399.30     54.23 o 
  -4   3   3      105.52       91.75     13.20 o 
  -3   3   3       78.86       97.35      6.93 o 
  -2   3   3     3004.17     3089.30    210.71 o 
  -1   3   3      854.48      786.24     21.84 o 
   0   3   3      999.05     1062.07     36.23 o 
   1   3   3     5925.20     5608.30    167.79 o 
   2   3   3     2272.75     2234.53     57.61 o 
   3   3   3     1394.84     1404.99     28.01 o 
   4   3   3       70.65       52.74      5.15 o 
   5   3   3       73.13       74.03      4.49 o 
   6   3   3       10.87        7.27      1.84 o 
   7   3   3      432.08      484.26     11.67 o 
   8   3   3      296.18      280.69      9.80 o 
   9   3   3      388.94      396.71     11.27 o 
  10   3   3      190.79      211.88     10.32 o 
  11   3   3      157.21      169.20      9.50 o 
  12   3   3        2.14        2.24      2.80 o 
  13   3   3        1.93       -1.05      1.84 o 
  14   3   3        0.39       -1.10      1.10 o 
  15   3   3       12.84       12.53      2.46 o 
 -16   4   3        2.05        4.95      4.87 o 
 -15   4   3       23.97       21.71      3.39 o 
 -14   4   3      149.58      155.79      8.01 o 
 -13   4   3        0.50        1.49      2.06 o 
 -12   4   3      109.67      112.29      6.40 o 
 -11   4   3      124.17      121.83      7.80 o 
 -10   4   3      214.71      211.90      6.59 o 
  -9   4   3       84.12       85.11      3.97 o 
  -8   4   3      207.37      218.20      5.90 o 
  -7   4   3      282.46      289.40      6.32 o 
  -6   4   3     1668.03     1836.70     50.56 o 
  -5   4   3      134.57      139.80      5.81 o 
  -4   4   3      722.91      654.92     32.72 o 
  -3   4   3      193.53      149.43      6.72 o 
  -2   4   3      941.15      908.58     22.18 o 
  -1   4   3        0.44        1.29      1.39 o 
   0   4   3      232.95      213.60      9.31 o 
   1   4   3        4.90        4.66      1.40 o 
   2   4   3      156.19      165.12      8.06 o 
   3   4   3     2151.28     2059.49     33.35 o 
   4   4   3      393.77      459.82     11.42 o 
   5   4   3        4.45        3.10      1.13 o 
   6   4   3      110.55      109.84      7.60 o 
   7   4   3       13.11        8.87      1.90 o 
   8   4   3      227.35      229.92      7.95 o 
   9   4   3      559.57      572.34     14.65 o 
  10   4   3       30.22       37.26      4.00 o 
  11   4   3       78.73       83.08      6.67 o 
  12   4   3        0.73        3.73      1.95 o 
  13   4   3        7.51        8.77      2.24 o 
  14   4   3        2.14        1.61      1.76 o 
 -16   5   3        1.48        3.08      1.45 o 
 -15   5   3       80.42       74.36      7.51 o 
 -14   5   3        0.97        2.02      1.69 o 
 -13   5   3       13.38        8.96      3.48 o 
 -12   5   3       85.68       91.54      5.98 o 
 -11   5   3       25.76       19.42      3.17 o 
 -10   5   3       70.35       65.89      3.86 o 
  -9   5   3      118.96      107.87      4.35 o 
  -8   5   3      162.96      154.32      4.75 o 
  -7   5   3      184.71      184.24      7.08 o 
  -6   5   3       44.72       28.52      4.11 o 
  -5   5   3       22.17       26.11      2.49 o 
  -4   5   3     1241.87     1227.05     74.91 o 
  -3   5   3       45.83       38.97      3.56 o 
  -2   5   3      252.30      238.22     12.31 o 
  -1   5   3      920.69      800.66     50.91 o 
   0   5   3        2.00        4.37      1.35 o 
   1   5   3     2064.85     2129.18     54.21 o 
   2   5   3     1348.72     1318.28     36.45 o 
   3   5   3      256.32      261.56     10.60 o 
   4   5   3      919.85      927.28     42.02 o 
   5   5   3        0.03       -1.09      1.09 o 
   6   5   3        6.38        5.84      1.58 o 
   7   5   3        8.47        8.02      1.71 o 
   8   5   3        1.04        1.62      1.25 o 
   9   5   3       37.49       40.37      3.76 o 
  10   5   3       17.14       21.77      2.67 o 
  11   5   3       66.23       69.11      6.14 o 
  12   5   3        5.92        6.88      2.14 o 
  13   5   3        1.37        0.18      1.43 o 
  14   5   3        4.60       -1.13      1.52 o 
 -16   6   3      104.50      100.97     14.36 o 
 -15   6   3       92.62       97.20     11.05 o 
 -14   6   3       51.27       62.73      8.91 o 
 -13   6   3      158.53      173.57      9.45 o 
 -12   6   3       53.07       56.00      5.04 o 
 -11   6   3       18.25       23.64      2.33 o 
 -10   6   3       32.33       27.87      2.68 o 
  -9   6   3       62.57       69.84      3.42 o 
  -8   6   3       42.23       40.18      2.27 o 
  -7   6   3      114.07      112.73      5.80 o 
  -6   6   3      489.79      509.98     12.07 o 
  -5   6   3      118.09      103.18      4.70 o 
  -4   6   3      373.28      365.96      9.60 o 
  -3   6   3     1099.82     1116.61     68.60 o 
  -2   6   3       14.50       24.10      6.13 o 
  -1   6   3       10.98       14.51      3.67 o 
   0   6   3      130.05      155.82     10.40 o 
   1   6   3      927.39      903.52     16.88 o 
   2   6   3     2104.27     1868.33     41.21 o 
   3   6   3       89.77       77.83      5.37 o 
   4   6   3     3120.91     2890.10    137.38 o 
   5   6   3     1289.73     1303.77     29.80 o 
   6   6   3      293.33      308.75      7.58 o 
   7   6   3        0.22        1.94      1.42 o 
   8   6   3     1293.53     1324.94     20.50 o 
   9   6   3      301.99      327.78     10.11 o 
  10   6   3        7.46        6.20      2.25 o 
  11   6   3        7.50       12.29      2.28 o 
  12   6   3      205.15      220.44      8.33 o 
  13   6   3       18.52       16.81      3.13 o 
  14   6   3       11.93       14.90      2.14 o 
 -15   7   3       12.30       21.12      4.52 o 
 -14   7   3        8.17       13.99      3.53 o 
 -13   7   3       16.05       16.48      5.29 o 
 -12   7   3       24.80       20.64      3.30 o 
 -11   7   3       31.64       26.98      2.43 o 
 -10   7   3       18.61       20.65      2.18 o 
  -9   7   3       94.63       94.33      3.61 o 
  -8   7   3        1.93        2.10      0.99 o 
  -7   7   3      106.15      128.82      4.55 o 
  -6   7   3      242.62      284.60      7.33 o 
  -5   7   3      235.63      226.78      5.99 o 
  -4   7   3       76.65       92.90      4.53 o 
  -3   7   3       10.52        5.66      2.56 o 
  -2   7   3       28.46       18.55     20.51 o 
  -1   7   3      150.43      197.19     16.76 o 
   0   7   3      955.62      927.27     26.11 o 
   1   7   3        4.05        6.06      1.53 o 
   2   7   3       40.47       66.56      6.10 o 
   3   7   3      250.71      215.21     10.23 o 
   4   7   3       89.20       76.18      4.78 o 
   5   7   3      159.35      190.32      6.33 o 
   6   7   3      488.82      482.71     11.55 o 
   7   7   3     1016.60      996.07     25.81 o 
   8   7   3       11.29        7.50      1.90 o 
   9   7   3      128.39      144.98      6.46 o 
  10   7   3       43.59       46.01      5.31 o 
  11   7   3       28.31       24.12      3.04 o 
  12   7   3        2.92        3.38      1.51 o 
  13   7   3        0.05        0.96      1.40 o 
 -15   8   3       23.64       32.81      3.96 o 
 -14   8   3       46.32       46.72      5.28 o 
 -13   8   3       17.63       20.15      3.22 o 
 -12   8   3        0.94        1.18      2.42 o 
 -11   8   3        1.10        0.85      1.41 o 
 -10   8   3      277.84      243.62      7.46 o 
  -9   8   3      310.74      302.58      6.71 o 
  -8   8   3      250.59      248.36      6.50 o 
  -7   8   3      245.96      238.84      6.46 o 
  -6   8   3       69.92       70.76      3.29 o 
  -5   8   3     1402.06     1484.92     18.09 o 
  -4   8   3       49.38       45.22      3.70 o 
  -3   8   3     1272.69     1284.64     21.61 o 
  -2   8   3     1743.48     1908.09     89.26 o 
  -1   8   3     1271.62     1341.42     43.48 o 
   0   8   3      131.60      130.28     11.72 o 
   1   8   3       12.11       10.16      3.50 o 
   2   8   3       19.05       14.98      3.15 o 
   3   8   3      394.86      424.83     12.52 o 
   4   8   3      458.99      439.12     13.26 o 
   5   8   3      358.73      329.62      8.20 o 
   6   8   3      805.68      837.95     21.73 o 
   7   8   3      429.09      427.65     12.09 o 
   8   8   3        2.15        1.60      2.44 o 
   9   8   3      116.51      122.84      6.50 o 
  10   8   3       18.83       18.58      2.64 o 
  11   8   3        1.39        1.09      1.30 o 
  12   8   3       43.57       42.93      3.86 o 
  13   8   3       40.44       36.96      4.09 o 
 -15   9   3       31.73       26.73      7.30 o 
 -14   9   3       27.34       24.85      5.74 o 
 -13   9   3        8.22        8.39      2.27 o 
 -12   9   3       10.89       13.66      2.49 o 
 -11   9   3        9.56        3.60      1.39 o 
 -10   9   3       30.45       34.33      3.03 o 
  -9   9   3      131.10      144.43      5.03 o 
  -8   9   3      297.93      342.73      8.31 o 
  -7   9   3      212.16      204.49      7.55 o 
  -6   9   3       23.26       21.70      2.25 o 
  -5   9   3        0.08        1.84      1.21 o 
  -4   9   3        2.33        2.46      1.00 o 
  -3   9   3      665.65      629.21     11.51 o 
  -2   9   3       17.50       10.05     13.24 o 
  -1   9   3      520.20      620.79     16.21 o 
   0   9   3      173.81      131.79      9.85 o 
   1   9   3      178.21      206.81     11.32 o 
   2   9   3       45.08       56.06      3.85 o 
   3   9   3      110.20       98.30      4.80 o 
   4   9   3       16.25       15.33      1.94 o 
   5   9   3      229.94      256.08      7.41 o 
   6   9   3      254.87      278.38      9.79 o 
   7   9   3      923.34      946.69     16.66 o 
   8   9   3       21.94       15.60      2.59 o 
   9   9   3       12.65       15.88      2.25 o 
  10   9   3      171.36      179.41      6.64 o 
  11   9   3        0.49        0.23      1.25 o 
  12   9   3       13.27       15.50      2.25 o 
  13   9   3       37.93       35.85      8.64 o 
 -14  10   3       34.38       30.42      7.74 o 
 -13  10   3       19.18       20.69      4.10 o 
 -12  10   3       13.08       13.02      2.26 o 
 -11  10   3       17.38       13.14      1.75 o 
 -10  10   3      114.15      109.23      5.11 o 
  -9  10   3       45.33       49.87      3.05 o 
  -8  10   3       91.14      101.19      4.37 o 
  -7  10   3        7.60        6.55      1.77 o 
  -6  10   3      546.83      610.14     18.67 o 
  -5  10   3      143.83      149.57      5.61 o 
  -4  10   3       18.15       19.34      2.29 o 
  -3  10   3       80.77       82.09      4.12 o 
  -2  10   3        1.11        3.88      3.06 o 
  -1  10   3      205.46      204.55      8.52 o 
   0  10   3        0.18        1.68      1.10 o 
   1  10   3       15.09       10.16      2.04 o 
   2  10   3      223.78      214.96      8.02 o 
   3  10   3      114.53       97.85      5.27 o 
   4  10   3      179.17      170.64      7.46 o 
   5  10   3       34.34       36.07      3.08 o 
   6  10   3      183.64      211.68     10.37 o 
   7  10   3       89.12       90.23      5.20 o 
   8  10   3        1.59        2.85      1.49 o 
   9  10   3        6.61        7.42      2.04 o 
  10  10   3        7.50        5.50      2.21 o 
  11  10   3       10.38        7.55      2.18 o 
  12  10   3        1.29        2.12      2.36 o 
 -13  11   3        5.57        8.84      2.42 o 
 -12  11   3        0.23        1.41      1.38 o 
 -11  11   3        1.72        0.30      1.26 o 
 -10  11   3       60.70       67.32      3.95 o 
  -9  11   3       18.80       26.93      2.29 o 
  -8  11   3      126.94      134.10      6.63 o 
  -7  11   3        1.15        1.18      1.97 o 
  -6  11   3      112.81      124.35      5.70 o 
  -5  11   3       16.27       19.53      2.33 o 
  -4  11   3       11.16       11.15      1.69 o 
  -3  11   3       38.27       37.08      3.66 o 
  -2  11   3       81.16       66.88      4.45 o 
  -1  11   3       10.26        9.42      2.86 o 
   0  11   3       15.20        8.08      1.58 o 
   1  11   3        0.22       -1.85      1.85 o 
   2  11   3       33.31       36.05      3.15 o 
   3  11   3        2.87        3.95      1.63 o 
   4  11   3        3.80        2.14      1.56 o 
   5  11   3       91.47       88.77      5.47 o 
   6  11   3       26.37       17.38      2.63 o 
   7  11   3       55.31       64.01      4.97 o 
   8  11   3       23.23       29.30      3.09 o 
   9  11   3        1.87        1.44      1.26 o 
  10  11   3       11.82       15.94      1.66 o 
  11  11   3        1.50        0.25      2.38 o 
  12  11   3        1.94        5.16      4.52 o 
 -13  12   3        2.22        2.71      1.42 o 
 -12  12   3        4.83        3.38      1.73 o 
 -11  12   3        0.36       -0.90      0.95 o 
 -10  12   3        5.56        6.26      1.38 o 
  -9  12   3       40.65       41.96      2.95 o 
  -8  12   3       77.81      101.64      4.24 o 
  -7  12   3       25.81       28.80      2.73 o 
  -6  12   3       66.79       74.79      4.85 o 
  -5  12   3       22.25       28.50      3.10 o 
  -4  12   3        0.27        3.83      2.08 o 
  -3  12   3       92.19       95.29      5.10 o 
  -2  12   3      128.57      120.55      5.62 o 
  -1  12   3      506.26      516.16     15.54 o 
   0  12   3       14.83       10.91      1.69 o 
   1  12   3       84.82       74.97      4.82 o 
   2  12   3       55.34       45.11      3.95 o 
   3  12   3       13.44        8.09      2.37 o 
   4  12   3        7.24        4.45      2.05 o 
   5  12   3       89.96       93.48      5.99 o 
   6  12   3        1.43        1.17      1.94 o 
   7  12   3        0.45       -1.35      1.49 o 
   8  12   3        7.88        5.28      1.61 o 
   9  12   3       35.98       32.40      2.29 o 
  10  12   3       24.80       21.73      2.49 o 
 -12  13   3       71.33       65.57      6.70 o 
 -11  13   3       23.37       29.63      2.63 o 
 -10  13   3        7.15        7.46      1.18 o 
  -9  13   3      109.32      129.44      5.84 o 
  -8  13   3       48.55       43.23      2.52 o 
  -7  13   3       39.76       57.64      3.51 o 
  -6  13   3        1.30        1.48      1.52 o 
  -5  13   3        2.71       10.26      2.07 o 
  -4  13   3       36.21       36.05      3.56 o 
  -3  13   3       51.12       59.46      5.98 o 
  -2  13   3      142.00      140.56      6.50 o 
  -1  13   3      277.14      274.08     11.35 o 
   0  13   3       18.53       24.02      3.34 o 
   1  13   3      389.87      404.05     12.84 o 
   2  13   3       39.24       41.79      3.43 o 
   3  13   3        7.30       11.13      2.83 o 
   4  13   3       81.94       89.56      6.41 o 
   5  13   3        1.97        2.91      1.68 o 
   6  13   3       26.99       27.59      3.76 o 
   7  13   3      134.24      132.55      6.93 o 
   8  13   3      125.93      129.15      5.70 o 
   9  13   3       72.77       79.13      4.60 o 
  10  13   3       29.74       29.82      4.84 o 
 -11  14   3        2.54        4.04      1.39 o 
 -10  14   3       47.44       36.29      4.15 o 
  -9  14   3       24.13       24.49      2.13 o 
  -8  14   3        2.59        0.64      1.15 o 
  -7  14   3        3.93        5.56      1.55 o 
  -6  14   3        7.71        7.25      1.79 o 
  -5  14   3        5.53        4.64      1.28 o 
  -4  14   3        0.22        2.59      1.25 o 
  -3  14   3        6.94        4.48      1.75 o 
  -2  14   3       49.93       50.81      3.84 o 
  -1  14   3        5.11        6.03      1.65 o 
   0  14   3        4.51        4.45      1.52 o 
   1  14   3       11.63        8.69      1.93 o 
   2  14   3       86.59       77.81      4.44 o 
   3  14   3        0.01        0.16      1.48 o 
   4  14   3       42.46       38.79      3.57 o 
   5  14   3       14.53       11.50      2.17 o 
   6  14   3       58.85       63.08      4.60 o 
   7  14   3       19.21       18.50      1.86 o 
   8  14   3       11.93       12.96      1.55 o 
   9  14   3        0.04        7.72      3.82 o 
 -10  15   3        0.19       -2.73      3.84 o 
  -9  15   3       63.71       57.43      6.31 o 
  -8  15   3       12.39       15.40      1.99 o 
  -7  15   3        0.02       -0.05      0.91 o 
  -6  15   3       17.06       19.95      1.90 o 
  -5  15   3       23.80       21.25      3.67 o 
  -4  15   3        0.07        3.17      1.76 o 
  -3  15   3       37.56       42.64      7.44 o 
  -2  15   3        2.11        5.04      3.68 o 
  -1  15   3       48.39       41.32      5.61 o 
   0  15   3        0.11       -0.78      1.70 o 
   1  15   3      117.16      103.74      7.08 o 
   2  15   3       38.65       33.75      4.22 o 
   3  15   3       10.98        7.27      1.97 o 
   4  15   3        2.22       -1.22      1.22 o 
   5  15   3       17.84       17.91      2.60 o 
   6  15   3       18.13       17.70      2.15 o 
   7  15   3        7.50       11.11      2.03 o 
   8  15   3        8.58       18.94      4.77 o 
  -8  16   3        1.48        1.73      3.68 o 
  -7  16   3        4.48        4.10      1.48 o 
  -6  16   3        0.54        0.22      0.96 o 
  -5  16   3        1.30        1.92      1.65 o 
  -4  16   3       12.85        8.58      2.83 o 
  -3  16   3       15.01       19.16      3.36 o 
  -2  16   3       69.06       69.84      8.43 o 
  -1  16   3       85.10       88.92      9.90 o 
   0  16   3        0.35        3.74      1.52 o 
   1  16   3        4.55        5.03      1.79 o 
   2  16   3        7.74        3.96      1.33 o 
   3  16   3        0.99        2.61      1.39 o 
   4  16   3        0.87        0.75      2.02 o 
   5  16   3       12.65       12.16      2.26 o 
   6  16   3        7.14        9.51      4.51 o 
   7  16   3        7.54       12.43      3.93 o 
  -7  17   3        0.49       -1.64      1.64 o 
  -6  17   3        0.24        0.48      1.59 o 
  -5  17   3        0.09        1.10      1.10 o 
  -4  17   3        1.65        2.11      1.36 o 
  -3  17   3        0.84        3.14      3.27 o 
  -2  17   3       31.27       35.75      5.58 o 
  -1  17   3        0.07        1.38      1.33 o 
   0  17   3        5.69        5.90      3.34 o 
   1  17   3        0.87        5.46      2.65 o 
   2  17   3        0.03       -0.24      1.53 o 
   3  17   3        3.47        4.62      1.95 o 
   4  17   3        5.64        4.18      2.80 o 
   5  17   3        3.05        5.90      3.01 o 
  -5  18   3        0.04       -1.17      1.17 o 
  -4  18   3        3.62        4.92      1.77 o 
  -3  18   3        5.38        5.38      1.95 o 
  -2  18   3        3.84        4.37      1.85 o 
  -1  18   3        4.80        1.96      1.57 o 
   0  18   3        0.24        0.44      1.04 o 
   1  18   3       15.08        7.67      2.01 o 
 -16   0   4       31.27       30.12      9.66 o 
 -15   0   4        0.40       -0.39      2.95 o 
 -14   0   4        7.66        6.03      5.46 o 
 -13   0   4      139.99      131.20     11.11 o 
 -12   0   4       14.22       17.11      5.97 o 
 -11   0   4      188.43      170.86     11.60 o 
 -10   0   4      985.82      914.51     22.00 o 
  -9   0   4      128.66      102.60      8.04 o 
  -8   0   4      104.55       96.02      7.65 o 
  -7   0   4     1691.63     1541.60     83.61 o 
  -6   0   4       41.72       44.50     10.33 o 
  -5   0   4     2478.70     2448.78     64.69 o 
  -4   0   4     3586.16     4142.55    478.87 o 
  -3   0   4      217.86      246.99     15.59 o 
  -2   0   4     1042.52     1071.50    120.41 o 
  -1   0   4        5.70        4.23      1.22 o 
   0   0   4     2484.15     2407.10     69.62 o 
   1   0   4     1043.67      951.43     30.85 o 
   2   0   4     3523.70     3282.74     81.74 o 
   3   0   4    13909.27    13871.39    180.90 o 
   4   0   4      269.65      408.36     20.78 o 
   5   0   4     1613.44     1660.08     30.46 o 
   6   0   4      672.35      725.11     19.42 o 
   7   0   4       22.40       14.09      2.85 o 
   8   0   4       41.86       49.17      6.80 o 
   9   0   4      169.91      200.95     13.17 o 
  10   0   4      312.97      343.38     29.14 o 
  11   0   4      532.06      600.70     37.40 o 
  12   0   4        5.83       12.79      5.33 o 
  13   0   4        5.95        4.97      2.20 o 
  14   0   4       42.48       31.18      4.09 o 
 -16   1   4       26.29       15.48      5.29 o 
 -15   1   4       27.95       26.17      4.19 o 
 -14   1   4       40.28       41.56      4.25 o 
 -13   1   4       20.70       16.63      4.12 o 
 -12   1   4     1000.27      918.84     28.52 o 
 -11   1   4      305.12      281.75     12.74 o 
 -10   1   4      167.55      177.48      7.66 o 
  -9   1   4        6.41        3.84      1.39 o 
  -8   1   4      114.43       94.73      4.35 o 
  -7   1   4      314.19      273.06      7.78 o 
  -6   1   4       44.94       33.88      3.36 o 
  -5   1   4       80.65       87.64     10.79 o 
  -4   1   4      586.66      673.79     14.21 o 
  -3   1   4      153.78      179.06      9.13 o 
  -2   1   4      375.51      335.52      7.95 o 
  -1   1   4        1.05        2.63      1.84 o 
   0   1   4      435.81      424.34     34.57 o 
   1   1   4      976.91      937.36     37.50 o 
   2   1   4      202.46      258.43     16.22 o 
   3   1   4        6.52        4.68      3.20 o 
   4   1   4        6.04       10.99      2.43 o 
   5   1   4       36.65       43.56      4.78 o 
   6   1   4        0.18        0.74      1.95 o 
   7   1   4        8.01        9.83      1.99 o 
   8   1   4       19.73       21.16      3.17 o 
   9   1   4      136.87      142.87      8.36 o 
  10   1   4       50.37       50.43      7.90 o 
  11   1   4      100.16      117.77      8.74 o 
  12   1   4       12.95       14.45      5.40 o 
  13   1   4       25.47       28.50      3.00 o 
  14   1   4        0.03        1.00      0.86 o 
 -16   2   4       38.61       20.41     11.20 o 
 -15   2   4       86.20       96.04     11.60 o 
 -14   2   4        1.77        2.78      1.73 o 
 -13   2   4      366.89      363.49     12.90 o 
 -12   2   4        0.08        0.80      1.49 o 
 -11   2   4      440.76      386.29     12.21 o 
 -10   2   4       16.36       13.80      2.58 o 
  -9   2   4      241.69      243.82      7.31 o 
  -8   2   4      789.46      693.09     10.33 o 
  -7   2   4     1841.37     1736.23     18.38 o 
  -6   2   4      186.59      169.63      6.32 o 
  -5   2   4     3560.45     3587.68    124.28 o 
  -4   2   4      913.60      842.07     37.92 o 
  -3   2   4       87.02       78.13      8.09 o 
  -2   2   4        2.94        4.19      1.25 o 
  -1   2   4      569.25      527.83     23.38 o 
   0   2   4      985.49      957.30     43.23 o 
   1   2   4      155.07      138.49     24.06 o 
   2   2   4      983.96      924.15     49.16 o 
   3   2   4      304.02      249.09     10.47 o 
   4   2   4       84.88       74.01      4.49 o 
   5   2   4      302.50      306.47      9.67 o 
   6   2   4       25.95       30.08      2.41 o 
   7   2   4      107.88      116.34      5.37 o 
   8   2   4      100.26       99.45      7.42 o 
   9   2   4       33.82       29.88      4.43 o 
  10   2   4       98.33       98.35      7.00 o 
  11   2   4        1.85        5.10      2.65 o 
  12   2   4       49.15       46.45      5.09 o 
  13   2   4       25.73       26.07      2.90 o 
  14   2   4        0.20       -0.60      0.72 o 
 -16   3   4        4.89        3.07      2.65 o 
 -15   3   4        1.39        2.48      1.86 o 
 -14   3   4       37.13       43.51      5.63 o 
 -13   3   4      166.27      182.14     11.39 o 
 -12   3   4      114.09      117.77      7.19 o 
 -11   3   4     1020.70     1050.37     24.91 o 
 -10   3   4      142.32      150.33      6.79 o 
  -9   3   4       88.76       83.67      3.73 o 
  -8   3   4      896.81      803.89     20.21 o 
  -7   3   4       82.63       90.20      3.44 o 
  -6   3   4      891.43     1072.60     41.74 o 
  -5   3   4        0.76        0.25      1.21 o 
  -4   3   4        1.90        1.66      3.65 o 
  -3   3   4     2366.79     2327.12     31.22 o 
  -2   3   4       20.53       30.34      3.61 o 
  -1   3   4     1380.11     1380.60     47.00 o 
   0   3   4      104.79      130.99      7.02 o 
   1   3   4      187.28      199.12     20.09 o 
   2   3   4      761.82      860.78     25.10 o 
   3   3   4     1091.42     1220.03     29.19 o 
   4   3   4       31.34       26.48      3.47 o 
   5   3   4       61.62       74.54      6.09 o 
   6   3   4       85.80      102.42      4.36 o 
   7   3   4        0.84       -0.64      1.99 o 
   8   3   4       18.39       20.06      3.02 o 
   9   3   4        8.82        7.97      2.70 o 
  10   3   4       80.96       79.93      5.26 o 
  11   3   4        5.24        3.71      2.23 o 
  12   3   4        4.07        1.89      1.73 o 
  13   3   4        1.90        2.91      2.12 o 
  14   3   4        0.23        0.15      0.63 o 
 -16   4   4        3.33       15.14      7.45 o 
 -15   4   4       49.02       45.83      9.72 o 
 -14   4   4      216.73      203.72     12.09 o 
 -13   4   4        0.09        0.64      2.20 o 
 -12   4   4       41.60       37.87      4.79 o 
 -11   4   4       24.36       27.57      3.75 o 
 -10   4   4      348.27      343.13      8.74 o 
  -9   4   4        5.70        3.02      1.34 o 
  -8   4   4      380.38      415.12      7.96 o 
  -7   4   4      596.19      628.55     10.42 o 
  -6   4   4      978.80     1030.70     25.70 o 
  -5   4   4      165.89      147.16      4.00 o 
  -4   4   4      569.23      534.19     13.09 o 
  -3   4   4      165.75      160.08     24.42 o 
  -2   4   4      765.28      786.35     19.35 o 
  -1   4   4      289.34      309.18     24.18 o 
   0   4   4       63.82       71.19      6.47 o 
   1   4   4       31.96       29.61      4.92 o 
   2   4   4      137.10      106.13      7.53 o 
   3   4   4     1069.55     1236.01     34.20 o 
   4   4   4      804.37      813.49     19.62 o 
   5   4   4        6.42        1.55      1.61 o 
   6   4   4      142.24      139.50      6.55 o 
   7   4   4        9.16       10.56      1.87 o 
   8   4   4       13.43       12.01      1.84 o 
   9   4   4      365.55      411.38     11.61 o 
  10   4   4        6.32        3.96      1.80 o 
  11   4   4       54.76       56.16      4.77 o 
  12   4   4        7.91        9.50      3.93 o 
  13   4   4       28.78       27.16      3.16 o 
  14   4   4        2.54        1.16      0.92 o 
 -16   5   4        9.62        7.79      5.28 o 
 -15   5   4      100.26       99.04      8.00 o 
 -14   5   4       36.25       39.24      6.59 o 
 -13   5   4       10.96        7.49      3.91 o 
 -12   5   4       12.58       17.09      3.16 o 
 -11   5   4      177.46      190.95      7.99 o 
 -10   5   4       33.36       29.86      2.49 o 
  -9   5   4       86.97       92.58      4.00 o 
  -8   5   4       27.39       25.43      1.90 o 
  -7   5   4      762.86      879.45     18.30 o 
  -6   5   4      130.88      126.94      4.70 o 
  -5   5   4      238.04      248.71      5.79 o 
  -4   5   4      413.12      404.50      7.15 o 
  -3   5   4      833.08      793.37     11.54 o 
  -2   5   4      632.96      544.68     24.01 o 
  -1   5   4     1022.03      903.64     21.92 o 
   0   5   4     1889.85     1764.36     63.41 o 
   1   5   4      323.66      343.87     25.97 o 
   2   5   4      365.15      364.58     12.54 o 
   3   5   4      105.27       74.62      5.46 o 
   4   5   4      575.96      553.73     15.83 o 
   5   5   4       11.19        7.39      1.65 o 
   6   5   4      224.95      217.92      9.01 o 
   7   5   4      154.22      168.26      6.93 o 
   8   5   4      268.65      281.42      8.17 o 
   9   5   4      430.58      476.60     11.65 o 
  10   5   4        4.80        7.91      1.88 o 
  11   5   4       35.60       35.22      3.69 o 
  12   5   4        0.74        0.15      1.54 o 
  13   5   4       22.52       21.86      2.55 o 
  14   5   4       11.31        5.72      1.82 o 
 -16   6   4       30.06       23.95      7.33 o 
 -15   6   4        0.02        0.90      4.60 o 
 -14   6   4        4.65        4.83      4.89 o 
 -13   6   4       59.06       60.57      6.37 o 
 -12   6   4       19.64       21.61      2.98 o 
 -11   6   4        2.46        2.14      1.54 o 
 -10   6   4       29.15       22.01      2.28 o 
  -9   6   4      204.16      198.64      5.49 o 
  -8   6   4       85.13       91.70      3.51 o 
  -7   6   4       12.07       18.18      1.98 o 
  -6   6   4      340.50      348.03      8.10 o 
  -5   6   4       95.75      117.52      4.50 o 
  -4   6   4      248.78      288.28      6.76 o 
  -3   6   4       19.57       25.75      2.27 o 
  -2   6   4       37.42       32.05      2.65 o 
  -1   6   4       13.05       13.20      1.65 o 
   0   6   4      673.78      766.40     22.66 o 
   1   6   4     1022.19     1074.07     24.14 o 
   2   6   4        1.54        4.80      1.50 o 
   3   6   4      203.39      159.66      8.16 o 
   4   6   4       80.53       64.58      3.82 o 
   5   6   4       22.72       14.66      2.27 o 
   6   6   4      405.63      412.64     12.15 o 
   7   6   4        0.96        1.42      1.37 o 
   8   6   4      491.78      511.52     11.16 o 
   9   6   4       28.83       32.30      2.76 o 
  10   6   4        1.21        1.71      1.30 o 
  11   6   4       66.28       67.33      5.51 o 
  12   6   4        3.29        5.29      2.02 o 
  13   6   4        1.47        2.60      1.12 o 
 -15   7   4       10.51        9.01      2.28 o 
 -14   7   4       17.97       17.64      4.64 o 
 -13   7   4       11.46       12.69      5.98 o 
 -12   7   4      117.41      120.19      7.91 o 
 -11   7   4       16.62       16.80      2.13 o 
 -10   7   4      133.10      132.04      4.84 o 
  -9   7   4        0.43        0.87      1.03 o 
  -8   7   4      156.99      160.68      5.06 o 
  -7   7   4      112.51      126.30      5.50 o 
  -6   7   4        9.18        5.81      1.62 o 
  -5   7   4      202.19      174.58      5.75 o 
  -4   7   4       42.88       35.50      3.36 o 
  -3   7   4     1403.09     1350.22     16.36 o 
  -2   7   4      900.43      801.54     14.97 o 
  -1   7   4       82.76       63.99      3.57 o 
   0   7   4      566.49      621.36     19.59 o 
   1   7   4        6.63        3.55      2.13 o 
   2   7   4       70.95       58.76      6.33 o 
   3   7   4        0.10       -0.74      1.27 o 
   4   7   4      107.05      102.86      4.45 o 
   5   7   4      855.23      888.20     17.47 o 
   6   7   4       58.29       61.51      5.33 o 
   7   7   4     1221.01     1259.83     24.34 o 
   8   7   4       84.94       99.78      5.24 o 
   9   7   4       10.16        6.90      1.72 o 
  10   7   4        5.43        3.07      1.49 o 
  11   7   4        5.45        8.10      1.63 o 
  12   7   4        1.55        4.51      1.40 o 
  13   7   4       17.62       21.69      4.89 o 
 -15   8   4       11.93       12.24      2.30 o 
 -14   8   4       21.00       21.11      3.71 o 
 -13   8   4        1.78        2.63      2.30 o 
 -12   8   4       28.28       32.29      3.73 o 
 -11   8   4      137.03      144.91      6.05 o 
 -10   8   4      119.25      105.28      4.39 o 
  -9   8   4       11.12        8.47      1.45 o 
  -8   8   4        4.64        5.30      1.44 o 
  -7   8   4      188.16      192.15      8.57 o 
  -6   8   4       48.87       46.19      2.86 o 
  -5   8   4        9.66        9.92      1.44 o 
  -4   8   4        4.73        5.56      1.66 o 
  -3   8   4      273.43      265.90      7.59 o 
  -2   8   4       25.84       27.91      2.50 o 
  -1   8   4        0.75        0.55      1.69 o 
   0   8   4       69.37       74.70      5.11 o 
   1   8   4       43.54       47.79      4.56 o 
   2   8   4      174.59      186.74      6.83 o 
   3   8   4      123.51      116.52      4.80 o 
   4   8   4       47.94       41.88      3.22 o 
   5   8   4      122.70      112.63      5.28 o 
   6   8   4      131.77      144.00      8.11 o 
   7   8   4       15.07       10.55      2.55 o 
   8   8   4       22.82       27.79      2.88 o 
   9   8   4        0.08        0.98      1.37 o 
  10   8   4        4.01        2.54      1.24 o 
  11   8   4        1.20        0.69      1.12 o 
  12   8   4        0.68        5.74      3.61 o 
  13   8   4        7.44        7.68      2.60 o 
 -14   9   4       37.53       42.25      4.48 o 
 -13   9   4       55.41       58.18      6.35 o 
 -12   9   4       50.93       52.51      4.06 o 
 -11   9   4      107.44      123.08      5.06 o 
 -10   9   4       96.39      103.10      4.56 o 
  -9   9   4       40.37       49.23      3.04 o 
  -8   9   4       52.68       57.93      3.76 o 
  -7   9   4        1.15        3.69      1.37 o 
  -6   9   4       27.96       31.18      2.47 o 
  -5   9   4       24.62       32.86      2.44 o 
  -4   9   4     1072.41     1007.02     22.05 o 
  -3   9   4       15.86       19.85      2.15 o 
  -2   9   4      183.26      196.07      5.85 o 
  -1   9   4      237.15      208.60      6.11 o 
   0   9   4        1.18        0.05      1.31 o 
   1   9   4       21.53       22.39      2.32 o 
   2   9   4        1.04        2.97      1.24 o 
   3   9   4       30.76       26.86      2.74 o 
   4   9   4       69.01       66.11      3.86 o 
   5   9   4       77.02       81.62      4.62 o 
   6   9   4     1007.51     1051.89     26.03 o 
   7   9   4        8.10       13.18      2.82 o 
   8   9   4       31.11       35.34      3.23 o 
   9   9   4       24.52       23.96      2.07 o 
  10   9   4       12.40       12.27      2.04 o 
  11   9   4       16.71       13.34      1.95 o 
  12   9   4        0.63        0.03      1.73 o 
 -14  10   4       14.13       23.23      2.37 o 
 -13  10   4       11.80       11.86      2.72 o 
 -12  10   4        8.55        8.16      2.32 o 
 -11  10   4        1.36        1.28      1.25 o 
 -10  10   4        3.53        2.68      1.18 o 
  -9  10   4      286.72      313.78      7.70 o 
  -8  10   4       32.26       37.16      2.90 o 
  -7  10   4       86.21       95.65      4.79 o 
  -6  10   4        7.83       11.94      2.26 o 
  -5  10   4      218.27      250.68      7.54 o 
  -4  10   4      163.40      163.82      5.01 o 
  -3  10   4      145.39      143.82      7.08 o 
  -2  10   4      108.84      112.66      4.87 o 
  -1  10   4        5.50        4.05      1.50 o 
   0  10   4       74.02       72.15      3.58 o 
   1  10   4       58.58       56.95      3.99 o 
   2  10   4      123.66      116.90      5.39 o 
   3  10   4       68.12       74.37      4.28 o 
   4  10   4       14.73       15.01      1.95 o 
   5  10   4       57.23       56.22      4.21 o 
   6  10   4       37.05       45.80      5.15 o 
   7  10   4        5.70        7.08      2.61 o 
   8  10   4        1.27       -0.53      1.47 o 
   9  10   4       38.89       47.42      3.45 o 
  10  10   4       34.71       34.98      2.81 o 
  11  10   4        9.78       11.82      2.07 o 
 -13  11   4       32.77       32.31      3.88 o 
 -12  11   4       24.20       26.32      2.56 o 
 -11  11   4       13.45       17.32      2.03 o 
 -10  11   4        8.25        5.23      1.76 o 
  -9  11   4      194.23      217.45      6.02 o 
  -8  11   4      149.11      137.60      6.08 o 
  -7  11   4      242.61      245.19      9.44 o 
  -6  11   4        0.92        0.10      2.24 o 
  -5  11   4       15.20       14.08      2.13 o 
  -4  11   4      157.28      182.84      6.83 o 
  -3  11   4       93.77       96.41      4.37 o 
  -2  11   4      111.42       98.39      5.22 o 
  -1  11   4      358.09      335.43     12.83 o 
   0  11   4      122.28      124.47      4.75 o 
   1  11   4       61.91       64.43      4.02 o 
   2  11   4      167.31      156.29      5.88 o 
   3  11   4        3.06        2.08      1.51 o 
   4  11   4       77.76       85.23      4.60 o 
   5  11   4        0.51       -1.23      1.33 o 
   6  11   4       34.28       34.41      3.59 o 
   7  11   4        0.95        0.72      1.62 o 
   8  11   4      132.32      138.26      5.83 o 
   9  11   4       54.90       57.59      3.76 o 
  10  11   4       56.08       59.48      3.51 o 
 -13  12   4        6.88       11.21      2.65 o 
 -12  12   4       15.28       22.22      3.00 o 
 -11  12   4        0.00        0.43      0.88 o 
 -10  12   4        1.13        2.80      1.13 o 
  -9  12   4       19.47       22.82      1.82 o 
  -8  12   4        4.88        4.69      1.22 o 
  -7  12   4      109.47      113.61      6.83 o 
  -6  12   4       52.55       64.63      4.91 o 
  -5  12   4      136.50      138.16      5.79 o 
  -4  12   4      200.36      221.42      8.11 o 
  -3  12   4      115.65      116.33      4.99 o 
  -2  12   4       71.89       70.34      4.11 o 
  -1  12   4       78.91       70.12      3.84 o 
   0  12   4      239.62      216.18      7.91 o 
   1  12   4        8.02        5.36      2.28 o 
   2  12   4       58.94       56.44      3.84 o 
   3  12   4       78.93       68.04      4.46 o 
   4  12   4       19.40       15.65      2.70 o 
   5  12   4       87.51       94.22      5.72 o 
   6  12   4        2.29        1.78      1.57 o 
   7  12   4       40.37       36.47      2.90 o 
   8  12   4       18.36       22.41      2.19 o 
   9  12   4        4.63        6.65      1.35 o 
  10  12   4        2.68        9.90      4.36 o 
 -12  13   4       20.50       18.72      2.99 o 
 -11  13   4       22.18       21.60      4.29 o 
 -10  13   4        0.35       -0.59      0.90 o 
  -9  13   4        1.69        0.73      0.97 o 
  -8  13   4       11.37       11.16      1.79 o 
  -7  13   4        0.53        2.46      1.49 o 
  -6  13   4       34.16       37.17      3.11 o 
  -5  13   4        0.17        1.79      2.72 o 
  -4  13   4        0.32        2.68      1.28 o 
  -3  13   4       90.03       96.64      5.55 o 
  -2  13   4        3.33        5.80      1.35 o 
  -1  13   4        1.27       -0.46      1.33 o 
   0  13   4        5.27        2.79      1.38 o 
   1  13   4       42.75       39.64      3.67 o 
   2  13   4        2.48        1.71      1.25 o 
   3  13   4       21.67       16.34      2.49 o 
   4  13   4        8.11        8.06      2.37 o 
   5  13   4        3.97        2.97      1.91 o 
   6  13   4        1.35        1.34      1.57 o 
   7  13   4       18.23       24.61      2.28 o 
   8  13   4       35.27       31.77      2.57 o 
   9  13   4        0.57        1.83      2.90 o 
 -11  14   4        4.03        0.70      5.03 o 
 -10  14   4        0.87        0.49      1.07 o 
  -9  14   4        2.80        2.64      0.95 o 
  -8  14   4      164.54      183.17      6.09 o 
  -7  14   4       20.83       17.25      2.07 o 
  -6  14   4       64.64       66.33      5.53 o 
  -5  14   4       18.70       23.30      2.59 o 
  -4  14   4       68.46       62.84      4.85 o 
  -3  14   4       35.04       32.42      3.90 o 
  -2  14   4       46.57       53.43      5.31 o 
  -1  14   4        1.13        0.67      1.27 o 
   0  14   4      143.18      120.90      5.43 o 
   1  14   4        0.72        2.53      1.58 o 
   2  14   4       14.76       10.30      1.81 o 
   3  14   4       62.23       67.83      4.25 o 
   4  14   4        0.10       -0.80      1.91 o 
   5  14   4        2.36       -0.09      1.65 o 
   6  14   4        0.86        2.57      2.24 o 
   7  14   4        1.45        3.64      1.23 o 
   8  14   4       27.84       20.70      8.49 o 
 -10  15   4       29.10       32.42      5.41 o 
  -9  15   4        2.34        3.49      4.47 o 
  -8  15   4        6.94        7.83      1.48 o 
  -7  15   4        9.91       10.15      1.17 o 
  -6  15   4       23.53       22.68      1.72 o 
  -5  15   4        0.00       -0.71      1.29 o 
  -4  15   4        0.84        1.65      1.42 o 
  -3  15   4       20.86       21.76      4.65 o 
  -2  15   4       21.26       19.92      3.17 o 
  -1  15   4        6.71        6.71      1.59 o 
   0  15   4        2.78        3.89      1.53 o 
   1  15   4        2.41        2.31      0.99 o 
   2  15   4        2.31        2.38      1.36 o 
   3  15   4        3.30        2.70      1.12 o 
   4  15   4        0.79       -1.16      1.46 o 
   5  15   4        9.75        6.13      1.81 o 
   6  15   4       19.82       17.95      2.20 o 
   7  15   4        6.24        4.58      2.79 o 
  -8  16   4       16.51        6.81      2.21 o 
  -7  16   4        9.05        7.51      2.08 o 
  -6  16   4        1.88        0.78      0.85 o 
  -5  16   4        0.95        0.98      1.24 o 
  -4  16   4       12.99       11.69      1.66 o 
  -3  16   4        6.60       13.15      1.95 o 
  -2  16   4        7.06       10.06      2.31 o 
  -1  16   4       12.82       10.76      3.17 o 
   0  16   4        7.66        5.93      1.72 o 
   1  16   4       39.22       33.54      2.60 o 
   2  16   4       25.93       22.34      2.77 o 
   3  16   4       29.57       30.80      3.12 o 
   4  16   4        9.81        8.01      2.09 o 
   5  16   4        0.22        2.14      2.03 o 
   6  16   4       37.26       44.19      6.52 o 
  -7  17   4        3.61        5.17      3.27 o 
  -6  17   4       12.55        8.24      3.23 o 
  -5  17   4        3.40        1.04      1.53 o 
  -4  17   4       23.99       25.16      7.26 o 
  -3  17   4        0.69        2.02      2.83 o 
  -2  17   4        0.08        4.78      1.59 o 
  -1  17   4       59.16       47.02      6.43 o 
   0  17   4       27.30       22.06      3.40 o 
   1  17   4        0.18        2.44      1.43 o 
   2  17   4        1.62        4.33      2.22 o 
   3  17   4        0.13        7.27      3.04 o 
   4  17   4        0.95        3.59      1.54 o 
  -4  18   4        1.64        1.99      0.96 o 
  -3  18   4        5.75        3.11      1.31 o 
  -2  18   4        3.23        4.40      1.58 o 
  -1  18   4        9.37        3.45      1.60 o 
   0  18   4        0.13        0.62      0.99 o 
 -16   1   5        0.67        1.54      4.02 o 
 -15   1   5       10.31        7.29      4.99 o 
 -14   1   5        9.15       10.23      6.86 o 
 -13   1   5       14.30       10.65      6.58 o 
 -12   1   5      199.22      188.55     14.59 o 
 -11   1   5      590.10      571.75     23.95 o 
 -10   1   5      336.43      305.72     11.87 o 
  -9   1   5       52.05       53.35      4.57 o 
  -8   1   5       34.82       33.53      2.73 o 
  -7   1   5        1.58        2.81      1.62 o 
  -6   1   5      147.79      135.83      6.64 o 
  -5   1   5      934.09      971.55     21.02 o 
  -4   1   5     1316.47     1167.78     51.46 o 
  -3   1   5     8446.11     8970.49     56.64 o 
  -2   1   5      589.95      540.16     28.08 o 
  -1   1   5     1280.50     1261.21     62.32 o 
   0   1   5      727.99      669.02     23.91 o 
   1   1   5      107.31      107.88      9.61 o 
   2   1   5      571.20      556.73     11.00 o 
   3   1   5       20.80       12.49      1.70 o 
   4   1   5      167.87      143.65      5.31 o 
   5   1   5        2.34        0.70      1.21 o 
   6   1   5       32.78       30.38      2.51 o 
   7   1   5       14.25       11.53      2.17 o 
   8   1   5        0.20        1.54      2.18 o 
   9   1   5        7.82        5.91      2.60 o 
  10   1   5       61.34       61.94      5.44 o 
  11   1   5       18.94       16.86      3.05 o 
  12   1   5        0.04       -0.47      1.18 o 
  13   1   5        0.11       -0.39      0.94 o 
 -16   2   5       21.04       17.34      5.15 o 
 -15   2   5       13.34        8.42      8.71 o 
 -14   2   5      101.20       88.74     15.26 o 
 -13   2   5      403.01      413.03     17.65 o 
 -12   2   5      294.32      295.02     14.01 o 
 -11   2   5     1079.15     1105.56     29.16 o 
 -10   2   5        1.45        2.80      2.40 o 
  -9   2   5      324.31      336.07      8.22 o 
  -8   2   5      326.37      285.69      8.16 o 
  -7   2   5      112.59      130.61      4.14 o 
  -6   2   5       12.82       15.77      2.09 o 
  -5   2   5     4143.60     4989.56    101.10 o 
  -4   2   5        9.24        9.43      1.22 o 
  -3   2   5     2536.78     2632.89     68.49 o 
  -2   2   5      620.45      525.22     28.02 o 
  -1   2   5      133.71      147.44      9.34 o 
   0   2   5       63.23       64.89      9.48 o 
   1   2   5      558.38      577.39     11.33 o 
   2   2   5       37.20       25.57      2.67 o 
   3   2   5     1314.73     1527.39     21.04 o 
   4   2   5       66.03       59.71      4.56 o 
   5   2   5       88.73       85.00      4.01 o 
   6   2   5       34.02       33.35      2.58 o 
   7   2   5       17.05       21.28      2.53 o 
   8   2   5       74.71       89.76      6.99 o 
   9   2   5        7.98        7.87      2.24 o 
  10   2   5      124.74      126.12      7.69 o 
  11   2   5      146.77      155.59      9.20 o 
  12   2   5       35.99       38.75      5.47 o 
  13   2   5        1.71        0.45      0.66 o 
 -16   3   5       47.03       25.95     11.01 o 
 -15   3   5       88.48       74.35     11.52 o 
 -14   3   5      301.35      288.22     14.20 o 
 -13   3   5      451.17      469.01     20.04 o 
 -12   3   5        7.96        3.18      1.70 o 
 -11   3   5       35.76       37.97      5.41 o 
 -10   3   5      166.15      168.04      6.99 o 
  -9   3   5       66.22       63.57      3.58 o 
  -8   3   5      120.35      152.63      4.85 o 
  -7   3   5       13.69       10.34      1.29 o 
  -6   3   5      933.57     1015.16     29.59 o 
  -5   3   5      587.24      628.47     11.54 o 
  -4   3   5      152.41      202.18      5.70 o 
  -3   3   5      204.74      269.08      5.55 o 
  -2   3   5       16.49       16.81      1.67 o 
  -1   3   5        0.94        2.56      1.02 o 
   0   3   5        3.95        8.16      1.52 o 
   1   3   5      523.69      550.84     10.81 o 
   2   3   5      681.01      875.45     15.10 o 
   3   3   5      546.81      579.97     13.52 o 
   4   3   5     1015.34     1037.35     18.84 o 
   5   3   5      728.89      759.14     11.70 o 
   6   3   5       56.26       50.67      3.29 o 
   7   3   5      473.61      478.24     11.21 o 
   8   3   5      151.18      158.69      6.30 o 
   9   3   5        3.83        5.47      2.67 o 
  10   3   5      426.30      425.59     15.35 o 
  11   3   5       45.56       56.95      4.79 o 
  12   3   5       49.85       52.63      5.00 o 
  13   3   5       30.58       27.45      2.84 o 
 -16   4   5       29.03       40.08     11.00 o 
 -15   4   5       69.25       65.30     10.54 o 
 -14   4   5       14.32       11.98      3.21 o 
 -13   4   5      122.13      123.35      9.01 o 
 -12   4   5        0.50        1.73      3.32 o 
 -11   4   5       51.60       36.03      6.13 o 
 -10   4   5     1604.48     1639.71     23.02 o 
  -9   4   5       14.91       14.05      1.57 o 
  -8   4   5      203.89      211.41      5.68 o 
  -7   4   5      461.63      465.46     11.71 o 
  -6   4   5       97.09       94.17      4.46 o 
  -5   4   5       34.09       30.05      1.90 o 
  -4   4   5      427.06      420.81      7.25 o 
  -3   4   5        4.71        6.48      1.24 o 
  -2   4   5     1968.76     2147.82     28.36 o 
  -1   4   5        5.37       14.59      1.67 o 
   0   4   5      520.88      477.24      9.61 o 
   1   4   5      746.80      799.43     13.50 o 
   2   4   5      272.85      261.39      8.53 o 
   3   4   5        6.19        5.67      1.26 o 
   4   4   5       13.47       18.88      2.26 o 
   5   4   5        0.00       -1.35      1.35 o 
   6   4   5        8.81        6.60      1.53 o 
   7   4   5      211.45      247.77      8.11 o 
   8   4   5      161.24      184.27      6.39 o 
   9   4   5      218.71      238.08      7.64 o 
  10   4   5       15.98       15.40      2.71 o 
  11   4   5        3.25        5.26      1.69 o 
  12   4   5       16.30       13.92      2.39 o 
  13   4   5        0.24        0.83      0.87 o 
 -16   5   5       52.88       42.52      9.89 o 
 -15   5   5       35.80       19.50      8.60 o 
 -14   5   5       47.45       46.81      4.93 o 
 -13   5   5      102.72      101.78      8.20 o 
 -12   5   5        7.11        7.88      2.32 o 
 -11   5   5       12.94       14.46      2.36 o 
 -10   5   5        0.01        0.28      1.48 o 
  -9   5   5     1089.13     1132.23     13.80 o 
  -8   5   5      233.53      228.89      5.45 o 
  -7   5   5      845.14      953.69     21.85 o 
  -6   5   5      211.25      174.53      5.88 o 
  -5   5   5      597.02      584.04     11.86 o 
  -4   5   5      325.56      361.40      6.77 o 
  -3   5   5      242.51      311.34      6.28 o 
  -2   5   5      732.08      749.69     10.42 o 
  -1   5   5       31.89       29.27      2.33 o 
   0   5   5      209.04      212.64      6.66 o 
   1   5   5      478.21      631.91     13.78 o 
   2   5   5      482.61      511.73     12.30 o 
   3   5   5       10.35       12.67      1.70 o 
   4   5   5       20.28       27.90      2.38 o 
   5   5   5      733.51      749.16     13.18 o 
   6   5   5       72.95       69.32      3.92 o 
   7   5   5       12.44        8.08      2.00 o 
   8   5   5      194.18      197.07      7.40 o 
   9   5   5      139.00      140.34      6.45 o 
  10   5   5      172.95      187.19      7.61 o 
  11   5   5       23.36       18.22      3.08 o 
  12   5   5        2.32       -1.87      2.09 o 
  13   5   5        4.08        1.95      1.14 o 
 -16   6   5       10.23       15.33      5.97 o 
 -15   6   5        0.20        2.45      1.59 o 
 -14   6   5       66.60       59.53      6.98 o 
 -13   6   5        4.05        3.53      1.86 o 
 -12   6   5       35.21       34.09      4.29 o 
 -11   6   5       45.43       44.70      3.25 o 
 -10   6   5      205.72      210.03      6.28 o 
  -9   6   5      843.75      867.45     18.00 o 
  -8   6   5       60.36       60.68      2.92 o 
  -7   6   5      901.62      950.00     20.05 o 
  -6   6   5      421.95      434.59      8.68 o 
  -5   6   5      941.68     1042.08     19.40 o 
  -4   6   5      159.52      175.17      5.58 o 
  -3   6   5       10.31       15.37      1.62 o 
  -2   6   5      304.38      273.56      7.12 o 
  -1   6   5      909.64      878.61     12.68 o 
   0   6   5      764.22      792.48     13.03 o 
   1   6   5      136.07       92.77      5.37 o 
   2   6   5      226.32      212.05      8.92 o 
   3   6   5       76.64       65.18      3.35 o 
   4   6   5       29.00       40.11      3.03 o 
   5   6   5        3.17        2.68      1.57 o 
   6   6   5       47.36       50.02      3.94 o 
   7   6   5       17.59       16.96      2.36 o 
   8   6   5      198.22      207.84      7.90 o 
   9   6   5       29.98       23.51      2.69 o 
  10   6   5        0.23        1.35      1.56 o 
  11   6   5        4.48        5.45      2.33 o 
  12   6   5        6.97        3.70      1.76 o 
  13   6   5        0.46        0.63      1.78 o 
 -15   7   5       18.45        9.24      4.66 o 
 -14   7   5       19.47       21.14      3.57 o 
 -13   7   5       13.09       10.84      2.54 o 
 -12   7   5       34.08       29.50      3.84 o 
 -11   7   5        1.45        1.58      1.17 o 
 -10   7   5        1.92        0.65      1.12 o 
  -9   7   5       99.65      102.19      4.52 o 
  -8   7   5      343.33      363.39      7.47 o 
  -7   7   5      217.48      224.55      7.38 o 
  -6   7   5        2.36        1.81      1.19 o 
  -5   7   5        0.09        1.48      1.06 o 
  -4   7   5      449.93      468.59      8.29 o 
  -3   7   5      126.78      133.17      4.74 o 
  -2   7   5      168.44      159.47      5.62 o 
  -1   7   5      225.19      245.79      6.97 o 
   0   7   5       30.99       28.62      2.67 o 
   1   7   5       89.26      103.99      4.39 o 
   2   7   5       77.65       82.42      4.04 o 
   3   7   5      245.69      248.68      6.49 o 
   4   7   5      210.74      205.83      5.87 o 
   5   7   5      135.82      148.58      6.98 o 
   6   7   5       19.88       16.83      2.22 o 
   7   7   5       91.09       86.40      4.70 o 
   8   7   5        7.59        7.38      1.84 o 
   9   7   5        3.35        1.55      1.59 o 
  10   7   5        0.05        1.75      1.42 o 
  11   7   5        3.41       -1.89      2.40 o 
  12   7   5       13.59       12.75      3.37 o 
 -15   8   5       22.21       27.18      3.42 o 
 -14   8   5       24.61       20.46      3.10 o 
 -13   8   5       44.85       50.94      5.06 o 
 -12   8   5       27.91       27.05      3.88 o 
 -11   8   5       26.65       23.17      2.37 o 
 -10   8   5       43.39       40.80      2.99 o 
  -9   8   5      296.04      319.04      7.20 o 
  -8   8   5       10.45       13.95      1.84 o 
  -7   8   5      510.37      537.08     14.56 o 
  -6   8   5      234.71      229.43      6.51 o 
  -5   8   5       18.09       15.88      1.65 o 
  -4   8   5       12.03       12.44      1.32 o 
  -3   8   5        3.07        1.47      0.95 o 
  -2   8   5      104.88       90.80      3.71 o 
  -1   8   5      145.74      142.67      5.25 o 
   0   8   5       60.50       43.25      2.45 o 
   1   8   5      331.51      320.81      7.02 o 
   2   8   5      251.98      248.02      7.23 o 
   3   8   5       36.80       33.86      2.51 o 
   4   8   5      688.87      704.38     11.37 o 
   5   8   5       32.25       34.32      3.18 o 
   6   8   5      223.08      225.28      7.35 o 
   7   8   5        0.09       -1.51      1.51 o 
   8   8   5       74.57       82.54      5.03 o 
   9   8   5       85.39       97.53      4.89 o 
  10   8   5       24.73       30.82      3.27 o 
  11   8   5       12.20       15.10      3.20 o 
  12   8   5       26.12       19.23      4.49 o 
 -14   9   5        0.26        1.06      1.10 o 
 -13   9   5       43.25       49.34      4.40 o 
 -12   9   5       51.89       63.84      4.91 o 
 -11   9   5       35.93       43.80      3.26 o 
 -10   9   5      220.94      226.98      6.97 o 
  -9   9   5      195.38      202.30      6.06 o 
  -8   9   5       28.76       26.10      2.75 o 
  -7   9   5      104.35      115.99      6.82 o 
  -6   9   5        7.63       10.62      2.21 o 
  -5   9   5       16.57       18.46      1.74 o 
  -4   9   5      482.53      479.05      8.69 o 
  -3   9   5       30.95       35.77      2.38 o 
  -2   9   5      154.77      150.23      5.21 o 
  -1   9   5       32.83       29.71      2.39 o 
   0   9   5       10.19        9.21      1.29 o 
   1   9   5        5.56        6.76      1.42 o 
   2   9   5      147.93      157.97      5.50 o 
   3   9   5       58.47       48.71      3.42 o 
   4   9   5        0.20        0.94      1.29 o 
   5   9   5       56.59       67.37      4.25 o 
   6   9   5       86.85       98.44      5.12 o 
   7   9   5      100.43      114.46      5.48 o 
   8   9   5        1.60        1.10      1.46 o 
   9   9   5        0.82        0.03      1.30 o 
  10   9   5       49.42       48.54      3.64 o 
  11   9   5       11.99       11.65      2.64 o 
 -14  10   5        1.77        4.10      3.16 o 
 -13  10   5        0.05        0.27      1.24 o 
 -12  10   5       17.33       20.72      2.09 o 
 -11  10   5       89.02      102.35      4.68 o 
 -10  10   5       60.12       65.45      3.73 o 
  -9  10   5      110.57      133.29      4.91 o 
  -8  10   5       34.43       40.32      3.31 o 
  -7  10   5        6.86        5.92      1.92 o 
  -6  10   5       90.32       97.75      4.05 o 
  -5  10   5       10.32       14.05      1.77 o 
  -4  10   5        3.71        1.47      1.06 o 
  -3  10   5        0.41       -0.44      1.34 o 
  -2  10   5        0.19        0.73      1.69 o 
  -1  10   5       81.81       76.51      3.74 o 
   0  10   5      180.96      162.99      5.69 o 
   1  10   5      120.77      118.25      5.32 o 
   2  10   5       41.82       45.37      3.07 o 
   3  10   5      350.66      336.15      9.19 o 
   4  10   5       27.11       23.08      2.25 o 
   5  10   5       23.48       20.58      2.39 o 
   6  10   5      129.57      128.60      6.45 o 
   7  10   5        2.29       -0.84      1.42 o 
   8  10   5       21.25       22.18      2.37 o 
   9  10   5       41.72       47.93      2.91 o 
  10  10   5        0.33       -1.15      1.20 o 
  11  10   5        5.33        4.94      2.41 o 
 -13  11   5       20.40       25.49      4.85 o 
 -12  11   5       25.25       27.32      5.72 o 
 -11  11   5        0.22       -0.02      0.93 o 
 -10  11   5       10.74       14.11      1.65 o 
  -9  11   5       12.00       14.46      1.70 o 
  -8  11   5      215.19      223.19      8.44 o 
  -7  11   5       58.44       63.02      4.21 o 
  -6  11   5      603.30      619.79     22.19 o 
  -5  11   5       32.84       31.78      2.67 o 
  -4  11   5       10.54        9.50      1.68 o 
  -3  11   5      331.97      344.96     10.70 o 
  -2  11   5        8.51        6.68      1.35 o 
  -1  11   5        8.77        4.34      1.32 o 
   0  11   5      176.68      179.85      6.07 o 
   1  11   5        2.58        3.24      1.33 o 
   2  11   5       86.41       81.72      4.44 o 
   3  11   5        6.24        5.46      1.40 o 
   4  11   5       39.17       40.30      3.25 o 
   5  11   5      113.72      118.08      6.36 o 
   6  11   5        2.95        4.27      1.67 o 
   7  11   5        6.09        6.15      1.50 o 
   8  11   5        3.14        2.09      1.29 o 
   9  11   5        1.42        2.52      1.49 o 
  10  11   5        1.96        1.32      1.21 o 
 -13  12   5        7.61        6.00      1.81 o 
 -12  12   5        3.28        0.24      5.00 o 
 -11  12   5       59.48       59.52      2.89 o 
 -10  12   5       16.75       15.90      1.90 o 
  -9  12   5       23.45       26.48      2.07 o 
  -8  12   5       23.53       21.53      2.86 o 
  -7  12   5       98.68      110.24      5.63 o 
  -6  12   5       85.50      100.16      7.87 o 
  -5  12   5       55.17       69.36      4.34 o 
  -4  12   5        7.19        6.76      1.67 o 
  -3  12   5        2.07        3.95      1.40 o 
  -2  12   5        8.01        8.90      1.53 o 
  -1  12   5        0.73        2.07      1.26 o 
   0  12   5        0.40        1.26      1.14 o 
   1  12   5       84.90       81.01      4.10 o 
   2  12   5        1.52        1.58      1.23 o 
   3  12   5       83.54       89.92      4.61 o 
   4  12   5       11.15       10.52      1.60 o 
   5  12   5       27.13       31.73      2.95 o 
   6  12   5        1.34       -0.14      1.50 o 
   7  12   5       56.36       62.91      3.76 o 
   8  12   5       48.45       51.26      2.99 o 
   9  12   5       13.05        8.17      2.10 o 
 -12  13   5       31.40       34.25      3.60 o 
 -11  13   5        3.72        6.15      1.86 o 
 -10  13   5        0.71       -0.61      0.91 o 
  -9  13   5       48.49       68.13      3.41 o 
  -8  13   5        0.01        0.94      1.05 o 
  -7  13   5       45.89       43.88      5.20 o 
  -6  13   5        6.09        5.29      1.75 o 
  -5  13   5      172.59      181.78      8.49 o 
  -4  13   5        2.23       -0.86      1.56 o 
  -3  13   5       48.83       53.04      3.26 o 
  -2  13   5        4.14        6.32      1.75 o 
  -1  13   5        3.21        3.41      1.34 o 
   0  13   5        0.38       -0.50      1.18 o 
   1  13   5       63.86       61.22      3.84 o 
   2  13   5        0.19        0.29      1.24 o 
   3  13   5       38.42       37.53      3.45 o 
   4  13   5       73.13       76.37      5.08 o 
   5  13   5       32.89       37.50      3.52 o 
   6  13   5       23.46       26.22      2.43 o 
   7  13   5       12.29       17.39      1.97 o 
   8  13   5        9.71       10.03      2.25 o 
 -11  14   5        0.75        1.91      4.33 o 
 -10  14   5       23.72       12.26      5.91 o 
  -9  14   5       25.88       28.78      2.13 o 
  -8  14   5        5.67        5.28      1.02 o 
  -7  14   5        4.30        7.50      1.43 o 
  -6  14   5       62.00       68.51      4.37 o 
  -5  14   5        0.87        1.30      1.87 o 
  -4  14   5       35.37       35.22      3.07 o 
  -3  14   5       21.17       20.04      2.18 o 
  -2  14   5       20.20       18.42      2.00 o 
  -1  14   5        2.59        2.64      1.72 o 
   0  14   5        0.17       -0.49      1.63 o 
   1  14   5       18.70       18.32      1.94 o 
   2  14   5       34.48       36.75      3.29 o 
   3  14   5        6.54        4.89      1.66 o 
   4  14   5       22.29       19.76      2.17 o 
   5  14   5        5.00        2.93      1.46 o 
   6  14   5        0.03        1.96      1.20 o 
   7  14   5        6.00        2.94      4.43 o 
   8  14   5        6.80       11.59      3.09 o 
  -9  15   5       12.81        7.67      1.84 o 
  -8  15   5        0.87        1.86      1.53 o 
  -7  15   5        8.51        7.54      0.90 o 
  -6  15   5        1.52        0.48      0.78 o 
  -5  15   5        5.03        3.83      1.07 o 
  -4  15   5       34.15       37.20      3.36 o 
  -3  15   5       21.26       26.81      2.53 o 
  -2  15   5       57.24       65.52      3.41 o 
  -1  15   5        0.63        0.90      0.98 o 
   0  15   5        7.29        7.30      1.14 o 
   1  15   5        4.37        5.28      1.23 o 
   2  15   5       37.17       39.12      2.82 o 
   3  15   5        4.90        2.02      1.03 o 
   4  15   5        9.32        7.70      1.47 o 
   5  15   5        4.29        5.91      1.50 o 
   6  15   5        1.12        1.76      2.50 o 
   7  15   5        8.02       12.37      3.22 o 
  -8  16   5       17.17       16.06      6.01 o 
  -7  16   5        0.98        1.40      1.24 o 
  -6  16   5        0.63        1.81      1.02 o 
  -5  16   5        2.13        1.73      0.99 o 
  -4  16   5        0.22        0.95      1.24 o 
  -3  16   5        0.86        0.55      1.34 o 
  -2  16   5        6.43        5.19      1.15 o 
  -1  16   5       16.78       14.95      2.29 o 
   0  16   5        8.19        7.74      1.61 o 
   1  16   5        0.63        1.07      1.38 o 
   2  16   5        2.20        2.91      1.11 o 
   3  16   5        7.15       11.46      2.91 o 
   4  16   5        2.39        2.38      2.00 o 
   5  16   5        8.93       11.47      5.51 o 
  -5  17   5        0.42        0.85      2.53 o 
  -4  17   5        6.03        3.34      4.98 o 
  -3  17   5        7.11        9.99      2.78 o 
  -2  17   5        3.58        1.98      1.33 o 
  -1  17   5        2.52        0.70      1.05 o 
   0  17   5        4.21        0.82      2.52 o 
 -16   0   6       16.09       19.08      7.03 o 
 -15   0   6        1.38        8.03      7.63 o 
 -14   0   6      129.53      123.89     25.16 o 
 -13   0   6      361.04      363.76     46.69 o 
 -12   0   6      747.72      818.40     45.44 o 
 -11   0   6     3779.86     3669.87     97.71 o 
 -10   0   6     1393.34     1492.71     55.50 o 
  -9   0   6        8.65        3.28      4.03 o 
  -8   0   6     1064.19     1073.01     41.77 o 
  -7   0   6       36.31       22.49      6.14 o 
  -6   0   6       13.39       24.29      9.46 o 
  -5   0   6      245.15      228.78     21.12 o 
  -4   0   6     1163.11     1429.84     67.32 o 
  -3   0   6     1966.10     2070.99     80.77 o 
  -2   0   6        9.70        2.53      1.90 o 
  -1   0   6      498.88      515.15     41.07 o 
   0   0   6        2.24        0.08      5.59 o 
   1   0   6       63.82       75.79      5.51 o 
   2   0   6      423.41      419.23     19.89 o 
   3   0   6      120.76      146.24      8.67 o 
   4   0   6      264.30      277.06     12.09 o 
   5   0   6       47.64       36.22      4.16 o 
   6   0   6      198.05      197.33     10.59 o 
   7   0   6       87.02      102.65      9.22 o 
   8   0   6      132.89      127.18     11.32 o 
   9   0   6       26.07       31.84      6.69 o 
  10   0   6       75.66       80.90      6.30 o 
  11   0   6        0.04        0.66      2.59 o 
  12   0   6      158.80      155.96     14.77 o 
  13   0   6        0.01        3.66      2.14 o 
 -16   1   6        0.04        1.79      2.64 o 
 -15   1   6       10.39       11.19      6.04 o 
 -14   1   6        8.86        8.13      6.96 o 
 -13   1   6       34.97       35.06      7.21 o 
 -12   1   6      236.86      259.70     18.13 o 
 -11   1   6     1902.92     1854.58     41.26 o 
 -10   1   6      117.26      113.63      9.34 o 
  -9   1   6      122.44      129.87      9.77 o 
  -8   1   6      354.97      351.85     15.50 o 
  -7   1   6       24.83       26.79      3.44 o 
  -6   1   6       60.03       65.67      5.29 o 
  -5   1   6      422.78      474.98     16.61 o 
  -4   1   6      166.04      253.07     22.88 o 
  -3   1   6     4816.73     5597.52     65.58 o 
  -2   1   6      215.87      210.40      6.33 o 
  -1   1   6      996.48     1037.33     15.97 o 
   0   1   6       34.18       33.92      3.03 o 
   1   1   6      379.00      361.60      9.14 o 
   2   1   6       35.85       49.42      3.72 o 
   3   1   6      184.94      189.92      8.35 o 
   4   1   6      371.85      362.37      8.49 o 
   5   1   6      185.02      191.15      6.38 o 
   6   1   6       10.46       12.50      2.05 o 
   7   1   6        2.10        1.08      2.02 o 
   8   1   6        3.86        5.72      2.24 o 
   9   1   6       74.60       85.77      5.75 o 
  10   1   6       14.11       10.07      2.75 o 
  11   1   6      116.99      118.50      7.21 o 
  12   1   6        7.60        4.96      1.38 o 
  13   1   6       31.31       26.97      5.38 o 
 -16   2   6        5.82        2.54      2.75 o 
 -15   2   6        3.62       -0.96      3.77 o 
 -14   2   6       26.14       30.20      9.79 o 
 -13   2   6       42.23       56.20     10.55 o 
 -12   2   6       40.09       35.30      8.15 o 
 -11   2   6        3.36        0.64      3.87 o 
 -10   2   6     1077.77     1154.00     24.43 o 
  -9   2   6        9.15        6.97      2.44 o 
  -8   2   6      290.29      300.08      8.21 o 
  -7   2   6        1.57        1.02      1.63 o 
  -6   2   6       62.20       52.91      3.77 o 
  -5   2   6      687.18      804.04     18.52 o 
  -4   2   6       55.91       37.92      2.58 o 
  -3   2   6      140.29      113.59      3.79 o 
  -2   2   6     1609.19     1591.74     17.74 o 
  -1   2   6      378.86      315.74      6.79 o 
   0   2   6      464.26      417.01      7.05 o 
   1   2   6      392.48      377.96      7.96 o 
   2   2   6      136.26      153.26      6.04 o 
   3   2   6       69.45       89.20      4.29 o 
   4   2   6      169.09      178.57      5.76 o 
   5   2   6       23.04       20.78      2.22 o 
   6   2   6       92.06       87.68      4.15 o 
   7   2   6       66.64       65.47      4.98 o 
   8   2   6        8.88       11.37      2.51 o 
   9   2   6       47.43       48.60      5.47 o 
  10   2   6       41.46       42.92      5.75 o 
  11   2   6       39.47       43.37      4.43 o 
  12   2   6       23.75       19.78      5.25 o 
  13   2   6        4.89        3.79      1.75 o 
 -16   3   6        1.81        4.10      2.08 o 
 -15   3   6        2.72        1.15      3.16 o 
 -14   3   6        0.22        5.76      5.90 o 
 -13   3   6       41.20       42.74      9.31 o 
 -12   3   6       21.38       21.05      4.20 o 
 -11   3   6      172.92      173.31     10.77 o 
 -10   3   6       66.20       60.55      7.38 o 
  -9   3   6      350.59      356.51      9.61 o 
  -8   3   6       96.26       92.86      4.72 o 
  -7   3   6       86.09       91.15      3.89 o 
  -6   3   6       26.79       40.04      3.23 o 
  -5   3   6      356.36      369.48      7.97 o 
  -4   3   6       62.09       54.32      2.42 o 
  -3   3   6      136.49      120.42      3.57 o 
  -2   3   6       62.93       66.77      3.19 o 
  -1   3   6       81.86       81.63      3.24 o 
   0   3   6      917.93      956.35     14.33 o 
   1   3   6        2.09        3.29      1.48 o 
   2   3   6      618.86      609.70     12.41 o 
   3   3   6      193.25      183.78      6.03 o 
   4   3   6       28.94       27.34      2.12 o 
   5   3   6      300.68      302.46      7.18 o 
   6   3   6        6.07        6.06      1.92 o 
   7   3   6       34.90       33.55      3.23 o 
   8   3   6        0.16       -1.52      2.04 o 
   9   3   6        0.76        1.32      1.81 o 
  10   3   6      115.30      134.60     13.58 o 
  11   3   6        0.17        1.90      2.94 o 
  12   3   6        3.09        3.73      1.36 o 
  13   3   6        2.46       -1.69      1.69 o 
 -16   4   6        3.76        3.05      3.74 o 
 -15   4   6       14.40       18.21      6.09 o 
 -14   4   6       13.50        8.86      5.09 o 
 -13   4   6       70.74       61.95     10.25 o 
 -12   4   6        3.47        2.67      2.80 o 
 -11   4   6        1.41        6.48      4.57 o 
 -10   4   6      426.74      482.02     11.34 o 
  -9   4   6     1342.82     1478.81     26.05 o 
  -8   4   6       65.56       66.26      3.24 o 
  -7   4   6      290.69      308.57      6.27 o 
  -6   4   6        3.16        0.57      1.35 o 
  -5   4   6      542.25      609.14     13.03 o 
  -4   4   6       36.53       34.38      2.28 o 
  -3   4   6      110.67      104.02      3.75 o 
  -2   4   6      279.66      247.33      5.41 o 
  -1   4   6     1083.74     1049.12     14.14 o 
   0   4   6      556.05      511.42     10.19 o 
   1   4   6      799.40      816.21     14.60 o 
   2   4   6      595.06      585.13     12.05 o 
   3   4   6       16.68       15.13      1.82 o 
   4   4   6       13.74       16.90      1.90 o 
   5   4   6        7.97        8.70      1.65 o 
   6   4   6       50.98       53.21      3.24 o 
   7   4   6      106.23      104.91      5.18 o 
   8   4   6       51.59       48.35      3.59 o 
   9   4   6       97.03       93.38      7.34 o 
  10   4   6        9.44        7.62      2.57 o 
  11   4   6       26.35       21.67      4.70 o 
  12   4   6        1.96        1.09      1.13 o 
 -16   5   6        0.17       -0.95      2.69 o 
 -15   5   6      111.35      109.42     13.55 o 
 -14   5   6       98.88      119.92     12.07 o 
 -13   5   6      118.41      122.15     13.76 o 
 -12   5   6      122.02      128.69     10.28 o 
 -11   5   6      126.97      113.15      7.87 o 
 -10   5   6       60.67       73.28      4.01 o 
  -9   5   6     1494.74     1583.39     18.86 o 
  -8   5   6        2.02        1.43      1.16 o 
  -7   5   6      700.62      713.43     13.77 o 
  -6   5   6      709.67      762.50     16.73 o 
  -5   5   6      522.63      523.99      8.22 o 
  -4   5   6      649.77      613.23      9.53 o 
  -3   5   6       27.08       28.44      2.30 o 
  -2   5   6       19.30       22.60      1.96 o 
  -1   5   6      157.26      169.47      5.54 o 
   0   5   6      121.14      126.85      5.89 o 
   1   5   6      152.94      160.03      6.78 o 
   2   5   6       48.26       45.79      2.63 o 
   3   5   6      249.36      257.75      6.65 o 
   4   5   6        2.88        3.00      1.23 o 
   5   5   6      157.70      168.25      6.12 o 
   6   5   6      168.01      182.07      6.70 o 
   7   5   6        9.35        6.51      1.74 o 
   8   5   6       16.09       14.43      2.01 o 
   9   5   6        0.97        1.38      1.72 o 
  10   5   6        2.75        5.36      1.92 o 
  11   5   6        9.99       10.43      3.13 o 
  12   5   6        1.30        3.01      1.11 o 
 -15   6   6        9.62        4.44      7.76 o 
 -14   6   6        0.40       -1.10      9.28 o 
 -13   6   6        9.53        5.61      2.61 o 
 -12   6   6      109.33      106.78      6.86 o 
 -11   6   6       86.60       79.63      4.46 o 
 -10   6   6      132.54      154.83      5.14 o 
  -9   6   6        0.02       -0.74      1.21 o 
  -8   6   6      130.51      146.29      4.59 o 
  -7   6   6       39.96       45.34      3.81 o 
  -6   6   6        1.31        0.88      2.19 o 
  -5   6   6      138.98      147.59      4.53 o 
  -4   6   6      122.91      111.08      3.80 o 
  -3   6   6        9.04       13.26      1.69 o 
  -2   6   6       18.64       22.74      1.98 o 
  -1   6   6       87.39      101.16      4.27 o 
   0   6   6       14.02       13.44      1.90 o 
   1   6   6       25.04       31.52      2.30 o 
   2   6   6       19.73       18.70      1.90 o 
   3   6   6       30.94       36.25      2.74 o 
   4   6   6        7.38       13.32      1.81 o 
   5   6   6        0.01       -0.60      1.60 o 
   6   6   6        0.08        0.33      1.66 o 
   7   6   6       30.26       33.29      2.91 o 
   8   6   6      115.57      109.61      5.40 o 
   9   6   6       54.29       60.80      4.00 o 
  10   6   6        4.09        2.18      2.02 o 
  11   6   6        2.18        2.06      1.71 o 
  12   6   6       20.63       21.16      3.28 o 
 -15   7   6       95.12       86.47     13.58 o 
 -14   7   6       95.09      100.48      8.30 o 
 -13   7   6      179.87      215.88      9.07 o 
 -12   7   6       92.90      104.98      8.60 o 
 -11   7   6        1.19        0.53      1.50 o 
 -10   7   6      124.87      137.98      5.19 o 
  -9   7   6       52.86       56.53      3.13 o 
  -8   7   6     1214.67     1380.08     19.54 o 
  -7   7   6      129.99      138.69      5.34 o 
  -6   7   6      885.85      909.20     20.70 o 
  -5   7   6      163.35      161.99      4.62 o 
  -4   7   6      208.89      232.83      5.75 o 
  -3   7   6      248.88      244.40      5.99 o 
  -2   7   6       17.22       14.16      1.44 o 
  -1   7   6       96.63      110.70      4.02 o 
   0   7   6      119.98      108.51      4.06 o 
   1   7   6       27.72       20.22      1.89 o 
   2   7   6       22.03       19.70      2.11 o 
   3   7   6      312.56      347.71      7.78 o 
   4   7   6      150.41      138.33      5.39 o 
   5   7   6       13.22       15.42      2.12 o 
   6   7   6      163.07      169.60      6.60 o 
   7   7   6       30.08       28.52      2.49 o 
   8   7   6        0.43        1.14      1.65 o 
   9   7   6       32.94       29.78      2.67 o 
  10   7   6        6.35        1.43      3.21 o 
  11   7   6       16.98       21.69      3.71 o 
 -14   8   6        2.09        3.09      1.38 o 
 -13   8   6       53.86       45.64      3.38 o 
 -12   8   6        4.58        6.03      1.95 o 
 -11   8   6       41.05       39.28      2.85 o 
 -10   8   6        0.81       -0.75      1.26 o 
  -9   8   6       47.50       54.05      3.20 o 
  -8   8   6      107.35      115.59      6.19 o 
  -7   8   6      470.50      521.01     11.23 o 
  -6   8   6        2.66        1.89      1.81 o 
  -5   8   6      158.83      157.12      5.75 o 
  -4   8   6       36.94       33.08      2.49 o 
  -3   8   6        0.34        0.79      1.16 o 
  -2   8   6        2.91        3.61      1.19 o 
  -1   8   6        7.42        5.76      1.35 o 
   0   8   6      198.46      191.27      5.34 o 
   1   8   6       81.11       75.68      3.44 o 
   2   8   6       31.99       34.78      2.76 o 
   3   8   6        5.12        4.49      1.36 o 
   4   8   6       22.07       23.47      2.53 o 
   5   8   6       25.93       29.01      3.05 o 
   6   8   6       22.88       24.50      2.69 o 
   7   8   6        5.48        7.88      1.48 o 
   8   8   6       10.61       14.96      2.00 o 
   9   8   6        4.06        3.10      1.24 o 
  10   8   6        1.43       -0.67      1.70 o 
  11   8   6       28.60       28.88      6.78 o 
 -14   9   6       15.32       20.83      3.22 o 
 -13   9   6        0.47       -0.87      1.66 o 
 -12   9   6       30.12       36.89      3.35 o 
 -11   9   6       14.90       12.18      1.52 o 
 -10   9   6       14.43       13.13      1.81 o 
  -9   9   6       86.26       95.59      4.09 o 
  -8   9   6      209.58      236.34      9.04 o 
  -7   9   6      332.41      344.57     13.33 o 
  -6   9   6       29.73       26.30      2.15 o 
  -5   9   6      170.29      182.53      5.27 o 
  -4   9   6      135.93      138.26      4.96 o 
  -3   9   6        4.74        6.03      1.61 o 
  -2   9   6      136.16      136.65      4.85 o 
  -1   9   6       50.27       42.87      2.67 o 
   0   9   6        6.91        3.32      1.16 o 
   1   9   6        4.53        2.93      1.27 o 
   2   9   6       77.14       97.63      4.63 o 
   3   9   6      365.18      369.35      8.25 o 
   4   9   6        8.01        4.40      1.57 o 
   5   9   6      267.98      267.05      8.54 o 
   6   9   6        4.32        8.03      1.63 o 
   7   9   6       20.71       19.33      2.08 o 
   8   9   6       18.38       20.27      2.22 o 
   9   9   6        1.89        0.26      1.10 o 
  10   9   6        9.17       11.68      3.99 o 
 -13  10   6        8.51        6.36      2.15 o 
 -12  10   6       23.36       29.10      3.97 o 
 -11  10   6        1.79        0.42      1.21 o 
 -10  10   6        2.15        3.46      1.05 o 
  -9  10   6       46.10       50.74      2.96 o 
  -8  10   6      106.82      120.68      4.87 o 
  -7  10   6        0.60        0.79      1.39 o 
  -6  10   6      172.71      181.75      5.71 o 
  -5  10   6       74.21       62.03      3.55 o 
  -4  10   6       11.24       12.08      2.06 o 
  -3  10   6      107.25      107.63      4.76 o 
  -2  10   6        7.46        7.31      1.35 o 
  -1  10   6       66.08       58.90      3.34 o 
   0  10   6       18.82       21.05      2.20 o 
   1  10   6      126.22      149.55      5.74 o 
   2  10   6       14.45       14.88      1.89 o 
   3  10   6       71.66       61.91      3.47 o 
   4  10   6       43.59       45.54      3.55 o 
   5  10   6      115.56      117.48      5.61 o 
   6  10   6        3.16        7.56      2.34 o 
   7  10   6      141.34      148.29      5.78 o 
   8  10   6       29.04       33.33      2.53 o 
   9  10   6        0.95       -1.08      1.20 o 
  10  10   6        0.02        2.53      2.97 o 
 -13  11   6        4.77        0.99      2.73 o 
 -12  11   6        6.70        4.40      1.32 o 
 -11  11   6        5.34        5.23      1.13 o 
 -10  11   6      193.30      218.90      6.26 o 
  -9  11   6        4.93        4.20      1.17 o 
  -8  11   6        0.68        0.40      1.27 o 
  -7  11   6        9.42        9.20      2.25 o 
  -6  11   6       29.40       30.76      2.76 o 
  -5  11   6       12.08       16.45      2.12 o 
  -4  11   6       88.94      100.14      4.75 o 
  -3  11   6        2.58        6.08      1.39 o 
  -2  11   6        4.10        6.83      1.37 o 
  -1  11   6       17.45       20.45      2.02 o 
   0  11   6        4.28        9.25      1.41 o 
   1  11   6       19.56       15.34      2.08 o 
   2  11   6      135.98      125.15      5.50 o 
   3  11   6        6.77        5.58      1.49 o 
   4  11   6       39.35       39.17      3.23 o 
   5  11   6        6.67        6.35      2.36 o 
   6  11   6       70.34       77.52      4.24 o 
   7  11   6        2.35        3.47      1.18 o 
   8  11   6        5.32        7.47      1.28 o 
   9  11   6        9.45        6.89      1.83 o 
 -12  12   6        0.11        1.27      4.08 o 
 -11  12   6       61.55       53.48      3.63 o 
 -10  12   6       26.12       37.14      2.56 o 
  -9  12   6      123.38      160.49      5.06 o 
  -8  12   6      530.79      630.70     16.26 o 
  -7  12   6       11.73        9.96      1.96 o 
  -6  12   6        0.56        1.28      1.73 o 
  -5  12   6      133.76      148.41      5.93 o 
  -4  12   6       98.57      101.46      5.08 o 
  -3  12   6        2.75        4.59      1.51 o 
  -2  12   6      119.57      114.31      4.99 o 
  -1  12   6       55.08       59.13      3.25 o 
   0  12   6       83.97       72.14      3.71 o 
   1  12   6       46.09       51.20      3.42 o 
   2  12   6        9.54        9.40      1.65 o 
   3  12   6        0.50        1.95      1.34 o 
   4  12   6       25.35       28.32      3.00 o 
   5  12   6        0.60        0.18      1.26 o 
   6  12   6       56.98       53.57      3.58 o 
   7  12   6        1.72        0.70      1.57 o 
   8  12   6        0.29       -1.66      1.84 o 
 -11  13   6        0.57        0.89      1.20 o 
 -10  13   6        2.42       -0.04      0.97 o 
  -9  13   6        9.66        7.85      1.10 o 
  -8  13   6        0.02        1.13      1.10 o 
  -7  13   6       16.54       19.31      2.10 o 
  -6  13   6        7.30        5.24      1.78 o 
  -5  13   6        1.60        0.06      1.60 o 
  -4  13   6        0.27        0.30      1.48 o 
  -3  13   6       14.84       17.36      1.95 o 
  -2  13   6        6.36        7.25      1.43 o 
  -1  13   6        0.82        3.13      1.09 o 
   0  13   6       21.41       23.43      2.09 o 
   1  13   6       18.63       15.94      1.82 o 
   2  13   6        0.01        1.53      1.15 o 
   3  13   6        4.03        4.51      1.58 o 
   4  13   6        1.85        2.18      1.21 o 
   5  13   6        3.91        4.18      1.40 o 
   6  13   6       20.19       16.72      1.70 o 
   7  13   6        6.74        4.49      3.68 o 
 -10  14   6       23.53       21.32      2.64 o 
  -9  14   6       10.61       12.52      1.45 o 
  -8  14   6        1.18        1.96      0.65 o 
  -7  14   6       16.45       18.84      1.92 o 
  -6  14   6       26.49       22.33      2.01 o 
  -5  14   6        6.65        6.46      1.25 o 
  -4  14   6       27.15       31.27      3.81 o 
  -3  14   6       42.60       41.02      2.92 o 
  -2  14   6       25.06       30.09      2.45 o 
  -1  14   6       96.35       99.21      4.34 o 
   0  14   6        0.76        1.62      1.03 o 
   1  14   6       60.66       61.46      3.24 o 
   2  14   6        3.95        4.30      1.21 o 
   3  14   6       23.20       25.78      2.34 o 
   4  14   6        0.02       -0.35      0.92 o 
   5  14   6        0.30        1.35      1.02 o 
   6  14   6        1.46        0.87      2.35 o 
   7  14   6        2.05       -0.11      1.35 o 
  -9  15   6        1.19        2.19      2.23 o 
  -8  15   6        0.13        2.04      0.83 o 
  -7  15   6        1.80        0.81      0.75 o 
  -6  15   6       19.64       19.65      1.82 o 
  -5  15   6        3.78        3.33      0.97 o 
  -4  15   6        0.01       -0.21      0.98 o 
  -3  15   6        7.96        7.09      1.95 o 
  -2  15   6        3.65        3.55      1.16 o 
  -1  15   6       11.44       12.84      1.76 o 
   0  15   6        5.56        5.44      1.14 o 
   1  15   6       43.06       35.72      2.70 o 
   2  15   6        0.50        0.44      1.02 o 
   3  15   6        0.26        1.37      0.81 o 
   4  15   6        7.61        8.89      4.03 o 
   5  15   6        0.70        1.88      3.21 o 
  -7  16   6       12.23        2.84      2.55 o 
  -6  16   6        7.36        6.26      3.51 o 
  -5  16   6       16.01        9.12      2.85 o 
  -4  16   6        6.71        5.69      1.23 o 
  -3  16   6       23.04       21.47      3.32 o 
  -2  16   6        2.32        3.10      1.91 o 
  -1  16   6       12.50       12.91      2.47 o 
   0  16   6        0.03        1.56      0.86 o 
   1  16   6        0.18       -1.17      1.17 o 
   2  16   6        2.23        3.98      2.28 o 
   3  16   6        2.52        3.20      1.88 o 
  -3  17   6        0.68        1.43      1.03 o 
  -2  17   6       22.43       11.61      7.65 o 
  -1  17   6        0.05       -0.75      1.84 o 
 -16   1   7        4.28        2.05      2.69 o 
 -15   1   7      103.74       99.20     13.53 o 
 -14   1   7       62.59       59.58     12.18 o 
 -13   1   7       37.86       26.99      7.28 o 
 -12   1   7      140.57      142.89     13.64 o 
 -11   1   7       17.84       13.61      4.84 o 
 -10   1   7      158.49      188.53     16.09 o 
  -9   1   7      283.72      326.15     21.01 o 
  -8   1   7        8.37        3.71      5.59 o 
  -7   1   7      884.71      931.03     28.19 o 
  -6   1   7      636.66      642.78     19.90 o 
  -5   1   7       67.48       50.55      7.62 o 
  -4   1   7       43.63       67.62     13.24 o 
  -3   1   7        1.79        0.44      3.46 o 
  -2   1   7      383.12      361.92     10.41 o 
  -1   1   7       58.74       57.75      4.09 o 
   0   1   7      593.43      586.67     14.34 o 
   1   1   7      289.83      307.53      8.41 o 
   2   1   7      180.54      178.22      7.12 o 
   3   1   7      486.74      464.75     10.85 o 
   4   1   7      119.35      109.96      5.23 o 
   5   1   7       15.32       14.55      3.09 o 
   6   1   7       10.21        8.18      2.28 o 
   7   1   7       11.27       11.89      3.61 o 
   8   1   7        0.26        2.90      2.65 o 
   9   1   7       64.18       72.41      6.34 o 
  10   1   7       11.00       12.63      2.48 o 
  11   1   7       22.61       29.19      4.95 o 
  12   1   7       19.48       18.45      2.89 o 
 -16   2   7        2.64        2.71      4.78 o 
 -15   2   7        5.56       -1.70      4.05 o 
 -14   2   7        0.80        2.46      5.08 o 
 -13   2   7        1.70        4.13      3.50 o 
 -12   2   7       31.48       20.33      7.56 o 
 -11   2   7       76.46       59.99     11.27 o 
 -10   2   7     1950.51     2094.05     53.82 o 
  -9   2   7      726.05      719.93     29.10 o 
  -8   2   7        2.46        9.47      4.54 o 
  -7   2   7        1.09        1.78      1.58 o 
  -6   2   7       94.43      102.41      6.28 o 
  -5   2   7       15.44       15.63      2.21 o 
  -4   2   7      102.98       97.87      6.62 o 
  -3   2   7      100.56       75.18      3.88 o 
  -2   2   7     1534.65     1598.02     22.88 o 
  -1   2   7       54.28       84.52      4.18 o 
   0   2   7        0.13        1.29      1.20 o 
   1   2   7        2.96        2.61      1.29 o 
   2   2   7        2.27        2.35      1.40 o 
   3   2   7       32.53       34.36      2.43 o 
   4   2   7       65.55       64.30      4.25 o 
   5   2   7       55.61       48.98      3.86 o 
   6   2   7        9.44        5.23      1.37 o 
   7   2   7        7.14       10.84      2.93 o 
   8   2   7       20.07       14.64      3.41 o 
   9   2   7       29.64       26.20      3.82 o 
  10   2   7       19.55       15.86      3.34 o 
  11   2   7       22.53       21.30      4.82 o 
  12   2   7        8.85        8.61      1.87 o 
 -16   3   7       59.75       74.67     12.54 o 
 -15   3   7        1.12       -3.00      3.51 o 
 -14   3   7       24.13       19.78      6.52 o 
 -13   3   7        8.81        1.55      4.81 o 
 -12   3   7       27.52       27.27      8.21 o 
 -11   3   7       24.72       33.13      6.54 o 
 -10   3   7      284.86      305.93     22.43 o 
  -9   3   7     2309.51     2419.72     32.80 o 
  -8   3   7      383.94      475.99     20.32 o 
  -7   3   7      319.92      331.77     11.39 o 
  -6   3   7      262.60      300.65      8.76 o 
  -5   3   7       87.53       95.87      4.64 o 
  -4   3   7      191.61      179.34      4.90 o 
  -3   3   7       58.89       66.48      3.19 o 
  -2   3   7      465.53      487.43      9.44 o 
  -1   3   7      169.36      155.84      4.76 o 
   0   3   7      453.35      449.12      8.14 o 
   1   3   7      329.85      298.98      6.29 o 
   2   3   7       17.30       22.09      2.13 o 
   3   3   7        2.03        3.61      1.31 o 
   4   3   7      273.17      253.22      7.37 o 
   5   3   7       43.42       44.21      3.45 o 
   6   3   7        0.40        0.52      1.47 o 
   7   3   7       86.94       69.50      5.10 o 
   8   3   7       77.87       77.67      7.06 o 
   9   3   7        0.97        3.58      2.02 o 
  10   3   7       43.82       48.61      5.34 o 
  11   3   7        1.32        0.12      1.65 o 
  12   3   7        0.41       -0.30      0.96 o 
 -16   4   7        0.12        0.19      2.67 o 
 -15   4   7        2.48        0.13      3.57 o 
 -14   4   7       63.49       69.58      9.38 o 
 -13   4   7      173.36      171.00     24.14 o 
 -12   4   7       56.96       67.47      9.01 o 
 -11   4   7      133.32      159.29     11.12 o 
 -10   4   7       31.11       30.03      4.11 o 
  -9   4   7      187.59      173.90      6.86 o 
  -8   4   7      396.40      400.16      9.31 o 
  -7   4   7      161.50      167.18      5.46 o 
  -6   4   7        0.50       -1.30      1.50 o 
  -5   4   7      336.08      396.98      7.51 o 
  -4   4   7       14.53        8.74      1.12 o 
  -3   4   7     1000.09     1042.02     11.86 o 
  -2   4   7        1.12        0.68      1.09 o 
  -1   4   7     1538.19     1623.44     15.94 o 
   0   4   7      556.85      565.44     10.09 o 
   1   4   7       75.98       77.94      3.53 o 
   2   4   7       65.10       60.91      3.15 o 
   3   4   7       35.85       39.34      2.63 o 
   4   4   7      260.61      252.42      7.17 o 
   5   4   7      147.95      140.80      5.43 o 
   6   4   7        2.09        3.66      1.55 o 
   7   4   7       12.83        9.04      2.67 o 
   8   4   7       72.01       69.53      5.00 o 
   9   4   7       13.89       17.69      3.29 o 
  10   4   7        0.00       -0.94      1.60 o 
  11   4   7        8.28        4.91      1.98 o 
 -15   5   7        0.75       -2.54      3.99 o 
 -14   5   7       21.98       26.27      6.15 o 
 -13   5   7        0.30        1.68      2.77 o 
 -12   5   7      167.07      177.48     16.67 o 
 -11   5   7       81.45       77.93      7.88 o 
 -10   5   7       57.38       55.43      4.10 o 
  -9   5   7      623.86      699.75     28.84 o 
  -8   5   7      685.37      756.28     12.51 o 
  -7   5   7      112.36      116.68      4.34 o 
  -6   5   7       14.08       12.55      1.58 o 
  -5   5   7      352.10      397.89      7.37 o 
  -4   5   7      574.95      638.66     11.60 o 
  -3   5   7      161.30      169.85      4.63 o 
  -2   5   7      889.22      936.11     13.13 o 
  -1   5   7      259.56      277.14      6.32 o 
   0   5   7       15.87       17.63      1.64 o 
   1   5   7       45.73       45.02      2.78 o 
   2   5   7        8.74        4.57      1.40 o 
   3   5   7       23.72       20.71      2.11 o 
   4   5   7       37.79       38.70      3.10 o 
   5   5   7       53.20       53.88      3.54 o 
   6   5   7       30.75       29.61      2.85 o 
   7   5   7       15.20        9.67      2.06 o 
   8   5   7        3.05        3.64      1.37 o 
   9   5   7        6.94        9.14      2.99 o 
  10   5   7       40.52       43.71      4.84 o 
  11   5   7        6.12        5.73      2.13 o 
 -15   6   7        4.86       -0.16      2.11 o 
 -14   6   7       27.24       25.88      3.51 o 
 -13   6   7      129.24      132.78      8.40 o 
 -12   6   7       45.38       53.03      4.83 o 
 -11   6   7       58.41       70.08      7.59 o 
 -10   6   7       87.40       84.91      4.88 o 
  -9   6   7       36.47       33.58      2.87 o 
  -8   6   7        3.28        2.32      1.04 o 
  -7   6   7      153.81      154.07      6.00 o 
  -6   6   7       34.90       39.43      2.67 o 
  -5   6   7      158.90      151.55      4.59 o 
  -4   6   7        1.30        2.67      1.01 o 
  -3   6   7       64.19       64.44      2.95 o 
  -2   6   7       65.38       64.41      3.23 o 
  -1   6   7       34.56       31.44      2.09 o 
   0   6   7       42.28       44.07      2.59 o 
   1   6   7       13.16       13.03      1.54 o 
   2   6   7        1.98        1.39      1.43 o 
   3   6   7      145.85      138.29      5.75 o 
   4   6   7        3.63        3.05      1.97 o 
   5   6   7      302.28      316.03      8.28 o 
   6   6   7       13.83       20.56      2.46 o 
   7   6   7      105.16      112.26      5.18 o 
   8   6   7       28.41       33.96      3.17 o 
   9   6   7        7.39        7.82      3.01 o 
  10   6   7        6.53        7.36      2.88 o 
  11   6   7        0.81       -0.05      1.14 o 
 -14   7   7        5.94        2.89      2.31 o 
 -13   7   7        0.51        3.01      2.69 o 
 -12   7   7      111.31      131.50      7.69 o 
 -11   7   7        1.96        1.62      1.37 o 
 -10   7   7       18.41       21.84      2.09 o 
  -9   7   7        3.00        1.97      1.67 o 
  -8   7   7      203.33      223.21      8.05 o 
  -7   7   7        6.68        4.63      1.46 o 
  -6   7   7       70.17       72.56      4.74 o 
  -5   7   7       22.57       28.70      2.23 o 
  -4   7   7       35.88       36.49      2.47 o 
  -3   7   7      133.17      148.01      4.85 o 
  -2   7   7       17.37       18.74      1.88 o 
  -1   7   7       15.66       16.42      1.69 o 
   0   7   7      170.45      194.73      5.59 o 
   1   7   7      212.34      201.05      5.49 o 
   2   7   7        8.37        6.03      1.61 o 
   3   7   7       61.56       62.86      3.96 o 
   4   7   7       13.35        7.64      1.62 o 
   5   7   7      214.64      214.39      7.48 o 
   6   7   7       15.57       16.49      2.44 o 
   7   7   7        0.04        0.63      1.16 o 
   8   7   7       22.98       19.16      2.28 o 
   9   7   7       38.24       44.02      5.25 o 
  10   7   7        1.72        5.50      2.09 o 
 -14   8   7       25.41       14.92      2.22 o 
 -13   8   7       47.48       56.74      5.41 o 
 -12   8   7      115.99      136.64      7.57 o 
 -11   8   7      190.54      217.09      6.76 o 
 -10   8   7        6.83        6.40      1.26 o 
  -9   8   7        0.48        0.63      1.32 o 
  -8   8   7      246.03      275.86      6.45 o 
  -7   8   7     1000.86     1123.63     39.39 o 
  -6   8   7      635.76      685.63     16.65 o 
  -5   8   7       48.45       51.52      2.87 o 
  -4   8   7     1403.18     1455.26     16.27 o 
  -3   8   7      440.58      451.49      8.34 o 
  -2   8   7      153.19      154.42      4.77 o 
  -1   8   7       11.81       11.66      1.75 o 
   0   8   7       29.28       32.79      2.47 o 
   1   8   7      119.27      105.66      4.44 o 
   2   8   7       76.78       68.68      4.23 o 
   3   8   7        0.32       -0.22      1.40 o 
   4   8   7       75.46       69.86      4.45 o 
   5   8   7       20.26       20.52      3.02 o 
   6   8   7       22.32       26.44      2.53 o 
   7   8   7       45.08       61.39      3.43 o 
   8   8   7       45.60       45.76      3.30 o 
   9   8   7        8.09        5.03      3.21 o 
  10   8   7        3.27        3.79      1.59 o 
 -14   9   7      108.72      113.22     13.81 o 
 -13   9   7        3.77        3.30      1.61 o 
 -12   9   7       24.75       30.91      5.70 o 
 -11   9   7        5.94        4.58      1.23 o 
 -10   9   7       11.33        7.02      1.31 o 
  -9   9   7       69.48       73.36      3.49 o 
  -8   9   7        5.01        5.12      1.51 o 
  -7   9   7      136.70      158.07      8.42 o 
  -6   9   7      471.02      542.57     15.75 o 
  -5   9   7       77.53       84.30      3.50 o 
  -4   9   7       21.85       23.79      2.05 o 
  -3   9   7      263.97      302.03      7.20 o 
  -2   9   7        3.04        3.59      1.34 o 
  -1   9   7        2.01        1.64      1.11 o 
   0   9   7        7.19        7.48      1.44 o 
   1   9   7       51.83       61.42      3.42 o 
   2   9   7      312.61      295.24      7.77 o 
   3   9   7       66.04       70.39      4.32 o 
   4   9   7       18.62       14.00      2.44 o 
   5   9   7      112.23      101.30      4.39 o 
   6   9   7       42.61       48.63      3.19 o 
   7   9   7        2.96        4.67      1.27 o 
   8   9   7        8.87       12.22      1.92 o 
   9   9   7        0.06        0.97      1.47 o 
 -13  10   7       60.94       58.52      4.95 o 
 -12  10   7       21.47       28.31      4.94 o 
 -11  10   7        2.87        2.73      1.14 o 
 -10  10   7       89.06      107.03      4.67 o 
  -9  10   7       63.97       83.67      3.82 o 
  -8  10   7        5.28        7.42      1.56 o 
  -7  10   7      158.59      179.76      7.34 o 
  -6  10   7        8.31        7.42      1.63 o 
  -5  10   7      162.31      175.72      6.12 o 
  -4  10   7       15.38       16.64      2.24 o 
  -3  10   7       64.66       76.07      3.78 o 
  -2  10   7      136.39      145.56      4.78 o 
  -1  10   7       13.02       12.85      1.75 o 
   0  10   7      199.15      199.53      6.31 o 
   1  10   7       71.66       75.43      3.92 o 
   2  10   7       17.25       17.49      2.49 o 
   3  10   7        8.10        7.30      1.63 o 
   4  10   7        2.59        3.74      1.80 o 
   5  10   7       16.65       14.40      1.81 o 
   6  10   7       50.10       44.22      3.01 o 
   7  10   7        2.31        1.56      0.96 o 
   8  10   7       10.35        6.89      1.51 o 
   9  10   7        0.70       -2.02      2.02 o 
 -12  11   7        1.17       -0.48      4.51 o 
 -11  11   7        0.61       -0.82      2.10 o 
 -10  11   7        2.98        3.15      1.50 o 
  -9  11   7       29.83       27.16      2.27 o 
  -8  11   7       31.41       37.44      2.46 o 
  -7  11   7      110.54      128.12      6.30 o 
  -6  11   7        0.66       -0.34      1.25 o 
  -5  11   7       37.60       37.66      2.71 o 
  -4  11   7      107.03      123.55      4.76 o 
  -3  11   7        4.44        7.54      1.35 o 
  -2  11   7        1.34        2.03      1.11 o 
  -1  11   7        4.95        5.41      1.55 o 
   0  11   7        5.91        5.02      1.32 o 
   1  11   7      215.82      195.56      6.27 o 
   2  11   7       12.32        9.50      1.79 o 
   3  11   7       73.14       75.85      4.56 o 
   4  11   7       21.53       20.91      2.56 o 
   5  11   7        3.12        3.50      1.27 o 
   6  11   7       12.33       11.27      1.75 o 
   7  11   7        2.18        2.87      1.23 o 
   8  11   7       26.21       20.77      3.38 o 
 -12  12   7        9.70        4.32      2.31 o 
 -11  12   7        1.87       -0.65      1.24 o 
 -10  12   7        5.64        5.41      1.33 o 
  -9  12   7       12.10       15.48      1.52 o 
  -8  12   7       19.90       24.50      1.96 o 
  -7  12   7       79.59       99.49      5.94 o 
  -6  12   7       27.18       32.19      2.64 o 
  -5  12   7        8.99        7.62      1.63 o 
  -4  12   7        1.18       -0.55      1.17 o 
  -3  12   7       12.24       14.50      1.79 o 
  -2  12   7        0.43        0.11      1.09 o 
  -1  12   7      118.25      127.70      4.72 o 
   0  12   7       68.25       68.52      3.41 o 
   1  12   7       32.89       34.58      2.54 o 
   2  12   7        0.06        1.97      1.68 o 
   3  12   7       47.80       46.34      3.30 o 
   4  12   7        0.61        1.19      1.23 o 
   5  12   7        7.01        5.18      1.09 o 
   6  12   7        0.50        0.82      0.89 o 
   7  12   7       10.36        4.83      3.06 o 
 -11  13   7        4.11        4.70      1.60 o 
 -10  13   7       45.94       44.17      4.07 o 
  -9  13   7       91.00      101.67      5.21 o 
  -8  13   7       51.98       58.73      2.68 o 
  -7  13   7        3.24        2.62      1.18 o 
  -6  13   7        0.35        0.93      0.96 o 
  -5  13   7       28.47       28.49      2.53 o 
  -4  13   7        0.05        1.01      2.09 o 
  -3  13   7       26.20       26.65      2.11 o 
  -2  13   7       12.63       14.58      1.87 o 
  -1  13   7       94.34       92.72      3.78 o 
   0  13   7        4.36        5.05      1.22 o 
   1  13   7       16.34       19.76      1.76 o 
   2  13   7        5.90        8.75      1.54 o 
   3  13   7       11.33        7.22      1.27 o 
   4  13   7        1.95        3.29      0.93 o 
   5  13   7        1.34        1.66      1.36 o 
   6  13   7        1.34        0.39      1.59 o 
  -9  14   7       13.37       10.00      2.55 o 
  -8  14   7       25.44       22.76      5.27 o 
  -7  14   7      104.40      110.98      5.94 o 
  -6  14   7       11.18        9.25      1.14 o 
  -5  14   7        0.44       -1.14      1.14 o 
  -4  14   7        2.53        2.52      1.28 o 
  -3  14   7        0.06       -1.08      1.08 o 
  -2  14   7        0.67        1.09      0.81 o 
  -1  14   7        2.76        1.59      0.95 o 
   0  14   7       16.35       12.15      2.24 o 
   1  14   7        9.22        5.78      1.14 o 
   2  14   7        0.07        1.46      1.09 o 
   3  14   7        5.82        9.55      1.27 o 
   4  14   7        7.77        4.31      2.48 o 
   5  14   7        0.12       -1.00      1.52 o 
  -8  15   7        8.77       12.81      4.62 o 
  -7  15   7       22.69       15.28      2.88 o 
  -6  15   7       78.73       54.19      7.36 o 
  -5  15   7        3.33        1.39      0.78 o 
  -4  15   7        0.15       -0.83      1.07 o 
  -3  15   7        0.35        0.94      1.45 o 
  -2  15   7       18.61       20.03      2.38 o 
  -1  15   7        0.84        0.33      0.76 o 
   0  15   7        4.60        4.60      1.00 o 
   1  15   7       10.99       11.72      1.48 o 
   2  15   7       21.94       12.24      6.05 o 
   3  15   7        1.43        2.12      2.38 o 
   4  15   7       15.69        8.63      1.73 o 
  -4  16   7        6.24        5.82      1.11 o 
  -3  16   7       13.91        8.95      1.44 o 
  -2  16   7       11.58       -1.90      2.38 o 
  -1  16   7       12.21        3.44      2.80 o 
   0  16   7        0.21        2.26      1.83 o 
 -16   0   8       95.94       94.80     12.35 o 
 -15   0   8        0.46       -0.56      2.96 o 
 -14   0   8      354.89      389.98     40.01 o 
 -13   0   8        8.66       11.79     10.29 o 
 -12   0   8        4.85       13.14      7.24 o 
 -11   0   8      182.58      197.25     23.38 o 
 -10   0   8      281.67      249.44     26.36 o 
  -9   0   8       23.77       35.07     18.52 o 
  -8   0   8       45.25       72.02     13.92 o 
  -7   0   8      352.63      332.75     18.75 o 
  -6   0   8       97.99      116.02      9.97 o 
  -5   0   8      572.64      621.03     26.79 o 
  -4   0   8       21.53       15.20      4.83 o 
  -3   0   8       14.69        7.08      3.30 o 
  -2   0   8      323.71      314.84     18.27 o 
  -1   0   8      413.77      404.43     17.62 o 
   0   0   8      155.13      160.35     11.14 o 
   1   0   8        2.74        7.72      5.23 o 
   2   0   8      929.72      881.02     37.70 o 
   3   0   8       18.45       18.96      3.56 o 
   4   0   8      342.76      342.50     15.49 o 
   5   0   8       72.74       64.32      6.88 o 
   6   0   8        0.38       -1.22      2.94 o 
   7   0   8       70.92       62.91     15.67 o 
   8   0   8       14.99        8.42      3.26 o 
   9   0   8        2.20        4.68      3.21 o 
  10   0   8        6.81        3.10      4.08 o 
  11   0   8        2.23        4.14      2.40 o 
 -16   1   8        0.79       -0.72      3.24 o 
 -15   1   8        2.17        0.11      1.91 o 
 -14   1   8        0.70        0.37      3.44 o 
 -13   1   8       12.53       10.69      3.57 o 
 -12   1   8       11.41        8.15      3.86 o 
 -11   1   8       54.17       51.40      8.73 o 
 -10   1   8       98.53       87.76     11.21 o 
  -9   1   8      156.26      150.26     14.68 o 
  -8   1   8       89.54       81.98      8.21 o 
  -7   1   8       14.96       10.82      3.20 o 
  -6   1   8       15.48       12.24      2.32 o 
  -5   1   8        5.04        3.11      1.70 o 
  -4   1   8        2.40        1.21      1.86 o 
  -3   1   8      512.91      513.16     16.95 o 
  -2   1   8       63.67       68.04      4.55 o 
  -1   1   8       44.93       45.11      3.59 o 
   0   1   8       48.41       45.76      4.04 o 
   1   1   8        7.28        4.10      1.94 o 
   2   1   8       13.38       11.61      2.44 o 
   3   1   8        5.42        4.73      1.46 o 
   4   1   8        3.92        1.47      1.58 o 
   5   1   8        0.26       -0.37      1.78 o 
   6   1   8        2.84        2.73      2.36 o 
   7   1   8       13.16       13.55      3.42 o 
   8   1   8       13.85       16.27      3.31 o 
   9   1   8        2.48        1.97      1.63 o 
  10   1   8       35.49       34.80      3.85 o 
  11   1   8        1.34        1.24      2.40 o 
 -15   2   8      107.14      105.25     12.01 o 
 -14   2   8       23.31       20.33      6.04 o 
 -13   2   8      118.23      143.70     14.55 o 
 -12   2   8      136.34      114.79     11.43 o 
 -11   2   8      156.44      168.25     17.86 o 
 -10   2   8       34.60       27.33      8.39 o 
  -9   2   8        0.10        6.98      5.00 o 
  -8   2   8       34.77       26.83      5.41 o 
  -7   2   8        0.87        5.53      2.83 o 
  -6   2   8       16.18       16.82      2.72 o 
  -5   2   8      271.00      258.42     10.39 o 
  -4   2   8      320.38      307.47     11.11 o 
  -3   2   8      683.04      686.38     16.51 o 
  -2   2   8      443.93      440.56     11.65 o 
  -1   2   8      177.87      179.70      6.90 o 
   0   2   8       35.65       35.26      4.38 o 
   1   2   8      207.64      207.92      8.61 o 
   2   2   8       14.68       14.39      2.57 o 
   3   2   8      442.12      425.51     12.30 o 
   4   2   8        9.79        8.82      2.34 o 
   5   2   8       42.92       43.10      4.52 o 
   6   2   8      216.41      224.89     12.25 o 
   7   2   8        1.70        4.29      2.12 o 
   8   2   8        0.84        0.95      2.24 o 
   9   2   8        3.80        2.66      1.62 o 
  10   2   8        0.60       -0.54      1.17 o 
  11   2   8       23.02       20.65      2.86 o 
 -15   3   8       67.10       65.53      6.68 o 
 -14   3   8       16.64       17.34      6.14 o 
 -13   3   8       11.36        9.64      4.29 o 
 -12   3   8      103.00       88.03      9.59 o 
 -11   3   8       79.38       75.32     10.09 o 
 -10   3   8      286.91      282.69     19.03 o 
  -9   3   8     1206.81     1162.24     45.20 o 
  -8   3   8      170.73      134.74     10.52 o 
  -7   3   8      137.73      160.01      8.67 o 
  -6   3   8       73.62       65.92      4.30 o 
  -5   3   8       29.38       28.16      3.55 o 
  -4   3   8      339.85      341.14      9.62 o 
  -3   3   8      261.08      270.53      6.74 o 
  -2   3   8       42.65       43.25      2.93 o 
  -1   3   8      307.87      368.59      8.58 o 
   0   3   8       28.33       37.68      2.42 o 
   1   3   8        3.03        2.50      1.26 o 
   2   3   8       95.08       97.95      4.43 o 
   3   3   8      111.53      106.71      4.77 o 
   4   3   8       50.16       56.51      4.48 o 
   5   3   8       53.97       51.38      4.62 o 
   6   3   8       28.27       24.16      5.10 o 
   7   3   8       24.31       26.76      5.74 o 
   8   3   8       10.40       12.96      2.86 o 
   9   3   8        7.09        9.77      2.25 o 
  10   3   8        0.46        2.14      1.41 o 
  11   3   8       17.71       16.29      3.46 o 
 -15   4   8       19.17       14.60      4.92 o 
 -14   4   8        4.31        5.06      3.59 o 
 -13   4   8       54.83       51.48      8.76 o 
 -12   4   8       75.21       63.30     10.84 o 
 -11   4   8       92.68       67.31      8.84 o 
 -10   4   8       39.56       27.41      5.06 o 
  -9   4   8       51.53       59.14      7.95 o 
  -8   4   8      148.00      153.42      7.69 o 
  -7   4   8       56.52       52.52      4.00 o 
  -6   4   8      444.41      435.71     16.32 o 
  -5   4   8      125.68      138.74      4.91 o 
  -4   4   8      216.44      230.16      7.34 o 
  -3   4   8      201.08      208.51      6.21 o 
  -2   4   8        1.46        0.85      1.19 o 
  -1   4   8       94.87      108.33      3.93 o 
   0   4   8       15.37       11.34      1.62 o 
   1   4   8       75.78       75.23      3.44 o 
   2   4   8       24.80       25.20      1.97 o 
   3   4   8      171.62      164.28      6.00 o 
   4   4   8       27.67       30.32      2.83 o 
   5   4   8       17.97       14.26      2.82 o 
   6   4   8       48.48       50.33      4.95 o 
   7   4   8       35.39       42.33      5.17 o 
   8   4   8       31.66       30.08      4.05 o 
   9   4   8        1.45        0.31      2.95 o 
  10   4   8        0.89       -0.54      1.53 o 
 -15   5   8        4.05        4.55      3.11 o 
 -14   5   8        0.03       -2.39      2.46 o 
 -13   5   8       12.62       15.03      5.47 o 
 -12   5   8      109.99      117.34     13.44 o 
 -11   5   8        1.10       -1.10      1.56 o 
 -10   5   8      242.26      276.91      9.79 o 
  -9   5   8        0.79        1.91      1.86 o 
  -8   5   8      698.64      772.84     26.39 o 
  -7   5   8        3.24        0.51      1.45 o 
  -6   5   8       60.40       57.67      3.54 o 
  -5   5   8      161.61      171.77      6.58 o 
  -4   5   8      813.90      863.69     18.50 o 
  -3   5   8        0.87        1.00      1.08 o 
  -2   5   8      723.52      765.87     11.07 o 
  -1   5   8       98.66       99.61      3.74 o 
   0   5   8      793.21      831.14     12.11 o 
   1   5   8        0.46        4.08      1.21 o 
   2   5   8      154.42      164.66      4.99 o 
   3   5   8        0.22        0.95      1.26 o 
   4   5   8      180.07      172.28      6.03 o 
   5   5   8       71.00       59.09      3.79 o 
   6   5   8       53.81       56.39      5.10 o 
   7   5   8       43.20       48.93      4.48 o 
   8   5   8        0.13        2.16      1.49 o 
   9   5   8        4.28        6.89      2.36 o 
  10   5   8       11.77        7.37      3.88 o 
 -14   6   8        6.50        3.55      2.35 o 
 -13   6   8        8.76        4.57      3.11 o 
 -12   6   8       11.32       18.20      3.50 o 
 -11   6   8        0.55        0.51      1.92 o 
 -10   6   8      108.23      123.00      6.04 o 
  -9   6   8        2.06        3.58      1.72 o 
  -8   6   8      121.71      130.99      5.85 o 
  -7   6   8     1091.16     1227.10     33.16 o 
  -6   6   8      459.89      494.47     15.22 o 
  -5   6   8      194.95      223.14      7.33 o 
  -4   6   8        9.77        8.36      1.71 o 
  -3   6   8       45.72       38.53      2.51 o 
  -2   6   8       25.34       27.82      2.06 o 
  -1   6   8      220.55      210.15      5.61 o 
   0   6   8        2.54        2.25      1.19 o 
   1   6   8      222.51      220.42      5.50 o 
   2   6   8       25.39       21.09      2.01 o 
   3   6   8        2.25        2.63      1.43 o 
   4   6   8        0.02        0.65      1.42 o 
   5   6   8        0.95        2.50      1.91 o 
   6   6   8        0.19       -0.41      1.78 o 
   7   6   8        5.47        6.00      1.75 o 
   8   6   8       17.28       17.99      2.41 o 
   9   6   8       12.12       15.95      2.86 o 
  10   6   8        0.03        2.76      1.79 o 
 -14   7   8        6.85        5.78      2.66 o 
 -13   7   8        0.06        0.40      3.21 o 
 -12   7   8        0.64       -0.63      1.63 o 
 -11   7   8       93.02      103.12      5.84 o 
 -10   7   8        0.71        0.89      1.13 o 
  -9   7   8       47.04       57.38      3.78 o 
  -8   7   8       37.94       35.14      2.72 o 
  -7   7   8      252.38      271.32      8.59 o 
  -6   7   8      221.31      259.05      8.40 o 
  -5   7   8       97.51      100.62      4.58 o 
  -4   7   8      742.18      806.69     12.49 o 
  -3   7   8       53.67       53.04      3.10 o 
  -2   7   8        0.74        0.92      1.33 o 
  -1   7   8       34.79       38.74      2.57 o 
   0   7   8       79.45       82.27      3.48 o 
   1   7   8      284.03      303.71      6.68 o 
   2   7   8       77.85       95.22      3.82 o 
   3   7   8      300.94      303.38      8.68 o 
   4   7   8        8.32        9.63      1.74 o 
   5   7   8        0.86        1.48      1.44 o 
   6   7   8       16.12       15.55      1.97 o 
   7   7   8       13.15       20.26      2.50 o 
   8   7   8       24.88       29.30      3.67 o 
   9   7   8        9.41       11.28      2.55 o 
 -14   8   8        1.66        3.17      3.04 o 
 -13   8   8       58.75       48.76      3.99 o 
 -12   8   8        1.09        1.37      1.18 o 
 -11   8   8        9.15        5.51      1.63 o 
 -10   8   8       25.35       29.95      2.68 o 
  -9   8   8       23.93       23.64      3.18 o 
  -8   8   8        0.01       -0.71      1.24 o 
  -7   8   8      446.51      490.25     17.87 o 
  -6   8   8       30.91       38.01      3.06 o 
  -5   8   8      336.05      352.93      8.90 o 
  -4   8   8       13.94       12.04      1.74 o 
  -3   8   8       29.41       34.69      2.74 o 
  -2   8   8       45.99       51.27      2.99 o 
  -1   8   8       12.12       19.08      1.93 o 
   0   8   8        0.24        3.14      1.01 o 
   1   8   8      432.98      427.79      8.28 o 
   2   8   8        6.29        7.12      1.46 o 
   3   8   8      114.09      109.57      4.91 o 
   4   8   8        0.04        3.03      1.31 o 
   5   8   8        7.44        9.37      1.60 o 
   6   8   8        0.00       -0.83      1.10 o 
   7   8   8        1.28        1.82      1.25 o 
   8   8   8        0.09        1.58      1.73 o 
   9   8   8        1.07        1.93      2.00 o 
 -13   9   8       17.19       18.77      3.58 o 
 -12   9   8        5.18        3.72      1.46 o 
 -11   9   8      101.68      102.94      5.62 o 
 -10   9   8        4.78        2.54      1.08 o 
  -9   9   8       22.09       22.71      2.45 o 
  -8   9   8      164.26      188.99      6.78 o 
  -7   9   8       19.97       18.37      2.23 o 
  -6   9   8      112.22      125.56      6.75 o 
  -5   9   8      416.93      473.25     10.87 o 
  -4   9   8       13.60       14.82      1.94 o 
  -3   9   8      103.80      107.85      3.94 o 
  -2   9   8       16.09       15.05      1.73 o 
  -1   9   8      110.33      104.44      4.42 o 
   0   9   8        1.04        0.28      1.03 o 
   1   9   8       53.89       58.17      3.10 o 
   2   9   8      134.40      123.23      4.51 o 
   3   9   8       15.66       19.27      2.03 o 
   4   9   8       20.19       22.19      2.09 o 
   5   9   8        2.18        2.10      1.05 o 
   6   9   8        5.08        6.33      1.22 o 
   7   9   8        0.05        1.43      0.94 o 
   8   9   8        2.78        1.45      4.03 o 
 -12  10   8       41.50       35.01      3.94 o 
 -11  10   8       30.36       32.23      3.02 o 
 -10  10   8        0.98        0.40      1.49 o 
  -9  10   8       14.15       17.52      2.14 o 
  -8  10   8      106.29      121.06      5.32 o 
  -7  10   8      122.52      140.69      6.11 o 
  -6  10   8      785.98      884.61     23.10 o 
  -5  10   8        0.50        0.50      1.62 o 
  -4  10   8      116.10      124.06      4.38 o 
  -3  10   8        8.05        7.36      1.52 o 
  -2  10   8        1.41        1.52      1.06 o 
  -1  10   8       41.45       43.46      2.91 o 
   0  10   8       13.98       15.04      1.85 o 
   1  10   8      128.55      133.54      4.86 o 
   2  10   8       49.86       50.81      2.86 o 
   3  10   8        0.45        1.83      1.26 o 
   4  10   8        3.24        3.41      1.15 o 
   5  10   8        2.00        0.01      1.01 o 
   6  10   8        3.11        2.05      1.56 o 
   7  10   8       18.95       14.92      3.13 o 
   8  10   8        0.37        4.86      2.28 o 
 -12  11   8       11.46       16.18      5.74 o 
 -11  11   8       74.68       67.56     11.05 o 
 -10  11   8       26.73       26.49      2.71 o 
  -9  11   8       39.77       47.18      3.02 o 
  -8  11   8       67.30       76.64      3.52 o 
  -7  11   8        4.82        7.34      1.58 o 
  -6  11   8       51.54       60.15      4.55 o 
  -5  11   8      372.19      438.08     16.94 o 
  -4  11   8      178.54      216.71      6.00 o 
  -3  11   8       75.91       78.66      3.69 o 
  -2  11   8       41.43       44.31      2.67 o 
  -1  11   8      318.74      335.74      7.50 o 
   0  11   8        0.19        1.42      1.00 o 
   1  11   8       34.25       39.37      2.83 o 
   2  11   8        1.25        3.73      1.46 o 
   3  11   8        7.29        6.99      1.33 o 
   4  11   8        3.57        0.85      0.97 o 
   5  11   8        0.01        0.27      0.93 o 
   6  11   8        0.98        1.80      2.55 o 
   7  11   8        2.40       -1.19      1.19 o 
 -11  12   8        0.07        0.08      0.69 o 
 -10  12   8        0.10        0.79      1.28 o 
  -9  12   8        0.30        0.36      1.22 o 
  -8  12   8       14.48       12.76      1.58 o 
  -7  12   8        4.28        3.85      1.14 o 
  -6  12   8        0.30       -0.26      1.73 o 
  -5  12   8       24.25       31.14      2.39 o 
  -4  12   8      116.54      135.58      4.98 o 
  -3  12   8        0.16        0.62      0.98 o 
  -2  12   8       14.75       15.06      1.53 o 
  -1  12   8        0.24        1.04      1.05 o 
   0  12   8       33.28       32.04      2.34 o 
   1  12   8        8.49        6.89      1.27 o 
   2  12   8        4.90        6.62      1.84 o 
   3  12   8       20.29       22.18      1.92 o 
   4  12   8       17.33       22.59      2.09 o 
   5  12   8       41.52       42.02      5.09 o 
   6  12   8        0.88        0.18      1.54 o 
 -10  13   8       16.55        4.26      1.59 o 
  -9  13   8       13.78       10.65      2.41 o 
  -8  13   8        0.49       -0.04      1.01 o 
  -7  13   8        0.19       -0.30      0.87 o 
  -6  13   8       18.27       24.58      2.16 o 
  -5  13   8        0.43       -0.98      0.98 o 
  -4  13   8       13.00       14.04      1.60 o 
  -3  13   8        3.62        2.91      1.06 o 
  -2  13   8        7.30        6.25      1.62 o 
  -1  13   8        0.67        1.93      1.39 o 
   0  13   8        5.34        2.89      1.02 o 
   1  13   8       14.98       10.52      1.96 o 
   2  13   8        7.76        5.11      1.08 o 
   3  13   8       10.67        9.83      1.47 o 
   4  13   8       10.68        9.08      3.76 o 
   5  13   8        2.02       -1.72      1.72 o 
  -8  14   8        2.75        1.78      0.98 o 
  -7  14   8        0.26        1.22      1.24 o 
  -6  14   8       18.77       20.17      3.45 o 
  -5  14   8       18.88       20.94      3.55 o 
  -4  14   8        0.36        0.12      1.03 o 
  -3  14   8       20.39       20.39      1.52 o 
  -2  14   8       69.73       79.42      5.07 o 
  -1  14   8       22.37       23.75      1.87 o 
   0  14   8        4.33        2.25      1.20 o 
   1  14   8       24.64       17.46      1.80 o 
   2  14   8        5.80        4.24      2.08 o 
   3  14   8        4.65        1.16      1.35 o 
  -6  15   8        0.01       -0.34      0.90 o 
  -5  15   8       23.34       13.46      3.42 o 
  -4  15   8       10.02        4.42      1.51 o 
  -3  15   8       16.90        9.48      2.03 o 
  -2  15   8        1.03        0.32      0.93 o 
  -1  15   8       10.42       -0.87      2.59 o 
   0  15   8        3.63        2.93      2.36 o 
   1  15   8        0.53       -0.34      1.76 o 
 -15   1   9        5.18        1.45      2.32 o 
 -14   1   9        1.16        0.78      1.45 o 
 -13   1   9       94.90      100.68      7.08 o 
 -12   1   9      137.78      125.99      8.27 o 
 -11   1   9       34.75       35.94      5.55 o 
 -10   1   9      318.51      310.47     18.12 o 
  -9   1   9      411.38      366.78     30.87 o 
  -8   1   9       28.65       20.40      3.92 o 
  -7   1   9        9.10        8.18      2.94 o 
  -6   1   9        0.11        2.64      2.39 o 
  -5   1   9        0.80       -1.45      2.58 o 
  -4   1   9       48.11       50.89      5.20 o 
  -3   1   9      252.60      250.88     10.66 o 
  -2   1   9       83.33       86.85      6.02 o 
  -1   1   9      566.28      582.09     16.03 o 
   0   1   9      738.42      773.61     24.89 o 
   1   1   9        6.35        6.81      2.58 o 
   2   1   9      252.63      254.22     10.57 o 
   3   1   9       23.37       20.38      3.02 o 
   4   1   9       32.56       28.61      3.57 o 
   5   1   9       38.62       37.27      4.42 o 
   6   1   9       11.04       17.18      3.54 o 
   7   1   9       23.30       25.77      3.82 o 
   8   1   9       16.25       15.89      3.44 o 
   9   1   9       12.06       15.39      2.02 o 
 -15   2   9        0.52        1.61      1.83 o 
 -14   2   9       63.96       59.47      5.77 o 
 -13   2   9       37.22       35.44      4.96 o 
 -12   2   9        0.10        1.16      2.33 o 
 -11   2   9        3.29       -1.09      2.53 o 
 -10   2   9       65.28       48.67      6.48 o 
  -9   2   9       15.27       20.80      3.75 o 
  -8   2   9        4.74        7.49      3.13 o 
  -7   2   9       30.95       24.92      3.43 o 
  -6   2   9      175.93      170.01      9.03 o 
  -5   2   9      102.17      101.50      6.85 o 
  -4   2   9        5.88        2.10      2.13 o 
  -3   2   9       46.48       50.92      5.20 o 
  -2   2   9     1348.51     1389.04     34.36 o 
  -1   2   9      339.75      373.49     11.22 o 
   0   2   9     1096.64     1156.20     21.15 o 
   1   2   9       12.35       12.79      2.31 o 
   2   2   9       36.66       38.14      3.65 o 
   3   2   9      150.46      150.76      8.29 o 
   4   2   9        2.27        3.07      2.45 o 
   5   2   9        1.18        0.42      2.04 o 
   6   2   9        6.60        3.31      2.06 o 
   7   2   9        3.14        3.34      1.84 o 
   8   2   9        2.28        0.55      1.85 o 
   9   2   9        1.11        0.35      1.34 o 
 -15   3   9        0.02       -1.31      2.19 o 
 -14   3   9       34.05       35.50      5.38 o 
 -13   3   9       90.99       80.08      7.90 o 
 -12   3   9      147.05      154.22     10.32 o 
 -11   3   9      122.07      114.36      9.78 o 
 -10   3   9      157.77      151.07     11.35 o 
  -9   3   9       57.57       40.16      5.86 o 
  -8   3   9      101.27       88.84      7.64 o 
  -7   3   9       21.29       18.41      3.59 o 
  -6   3   9       51.74       45.04      5.27 o 
  -5   3   9      157.06      160.00      9.75 o 
  -4   3   9      181.90      177.12      9.30 o 
  -3   3   9      639.28      685.58     19.36 o 
  -2   3   9       11.80       11.31      1.96 o 
  -1   3   9      275.63      271.37      8.12 o 
   0   3   9      153.94      158.97      7.02 o 
   1   3   9        5.48        5.88      2.28 o 
   2   3   9      234.46      223.05      8.37 o 
   3   3   9        1.00        1.20      2.14 o 
   4   3   9       69.49       72.36      5.99 o 
   5   3   9       64.19       60.44      5.41 o 
   6   3   9        9.23        9.62      2.61 o 
   7   3   9        3.47        3.97      1.93 o 
   8   3   9        0.05       -1.27      1.27 o 
   9   3   9        4.18        2.74      1.27 o 
 -14   4   9       28.44       26.76      5.26 o 
 -13   4   9       29.89       27.30      4.90 o 
 -12   4   9        1.44        1.88      3.35 o 
 -11   4   9        0.02       -2.32      2.32 o 
 -10   4   9      237.98      221.90     11.95 o 
  -9   4   9      252.76      250.51     13.35 o 
  -8   4   9       31.71       43.00      6.86 o 
  -7   4   9       29.21       33.55      5.61 o 
  -6   4   9        1.85        0.48      2.91 o 
  -5   4   9       76.45       73.86      6.37 o 
  -4   4   9       34.45       26.74      3.18 o 
  -3   4   9       39.73       34.65      3.01 o 
  -2   4   9      250.54      279.10      7.56 o 
  -1   4   9       18.76       24.20      2.29 o 
   0   4   9       28.61       29.06      2.60 o 
   1   4   9       92.30       97.68      4.70 o 
   2   4   9        0.81        2.65      1.60 o 
   3   4   9        0.49        0.83      1.55 o 
   4   4   9       43.76       46.35      5.87 o 
   5   4   9       20.26       24.01      3.59 o 
   6   4   9        3.35        4.23      2.31 o 
   7   4   9        0.26        1.71      2.01 o 
   8   4   9        5.69        7.33      1.89 o 
   9   4   9        1.50        2.80      1.13 o 
 -14   5   9        7.19        1.96      2.14 o 
 -13   5   9       25.08       27.78      4.67 o 
 -12   5   9        9.49        8.10      4.87 o 
 -11   5   9       25.95       26.56      4.73 o 
 -10   5   9        1.57        4.09      2.74 o 
  -9   5   9      147.49      134.32     11.61 o 
  -8   5   9       32.91       30.46      3.39 o 
  -7   5   9        0.00        1.62      1.84 o 
  -6   5   9        3.55        2.94      1.49 o 
  -5   5   9        9.20        6.35      1.97 o 
  -4   5   9      173.17      183.78      8.34 o 
  -3   5   9       83.01       84.56      4.01 o 
  -2   5   9      339.11      359.04      9.08 o 
  -1   5   9      167.05      189.40      5.68 o 
   0   5   9       91.04       97.83      4.24 o 
   1   5   9      343.37      382.80      7.68 o 
   2   5   9       16.63       16.27      2.30 o 
   3   5   9       18.71       16.71      3.09 o 
   4   5   9        0.20       -0.41      1.67 o 
   5   5   9       16.67       11.10      3.40 o 
   6   5   9        5.96        3.13      1.62 o 
   7   5   9        0.01        0.23      1.08 o 
   8   5   9       12.73        9.81      1.81 o 
   9   5   9        0.42        2.16      1.54 o 
 -14   6   9       31.15       27.03      5.81 o 
 -13   6   9       19.90       29.73      6.01 o 
 -12   6   9        2.39        2.39      3.90 o 
 -11   6   9       65.09       62.67      7.92 o 
 -10   6   9      101.71      105.27      6.81 o 
  -9   6   9       62.46       68.47      5.94 o 
  -8   6   9       23.09       22.89      2.96 o 
  -7   6   9      978.20     1119.22     44.23 o 
  -6   6   9      230.84      271.69      8.76 o 
  -5   6   9      171.45      196.76      8.04 o 
  -4   6   9      561.62      640.27     23.30 o 
  -3   6   9      369.66      408.86      9.49 o 
  -2   6   9        3.64        1.60      1.32 o 
  -1   6   9       28.91       30.53      2.48 o 
   0   6   9       15.91       12.12      1.58 o 
   1   6   9      305.24      324.71      7.51 o 
   2   6   9       43.69       51.72      3.58 o 
   3   6   9       38.53       49.03      3.89 o 
   4   6   9      226.99      231.34      8.93 o 
   5   6   9       27.34       36.02      6.02 o 
   6   6   9       25.17       26.64      3.45 o 
   7   6   9        1.01        0.62      1.45 o 
   8   6   9        0.35        1.05      1.68 o 
   9   6   9        0.31        0.10      1.09 o 
 -13   7   9        9.74       10.42      3.55 o 
 -12   7   9       45.03       34.46      6.66 o 
 -11   7   9        0.82        1.42      1.67 o 
 -10   7   9       13.66       13.46      2.68 o 
  -9   7   9       17.83       15.30      3.19 o 
  -8   7   9       61.16       67.52      5.21 o 
  -7   7   9       10.46       12.91      2.34 o 
  -6   7   9        7.87        5.33      1.47 o 
  -5   7   9       66.71       79.12      4.19 o 
  -4   7   9      432.40      482.16     14.29 o 
  -3   7   9       70.16       62.56      3.59 o 
  -2   7   9       44.86       38.35      2.70 o 
  -1   7   9        3.54        2.41      1.25 o 
   0   7   9       38.19       44.23      2.83 o 
   1   7   9        0.21        0.72      1.22 o 
   2   7   9        3.59        3.12      1.45 o 
   3   7   9       20.26       22.59      2.49 o 
   4   7   9       17.89       13.87      2.47 o 
   5   7   9        0.20        0.98      1.61 o 
   6   7   9        5.11        6.86      2.18 o 
   7   7   9        2.59        2.65      1.65 o 
   8   7   9        2.13        1.17      1.82 o 
 -13   8   9       53.01       40.66      5.33 o 
 -12   8   9        0.03        1.30      2.88 o 
 -11   8   9        0.10       -0.64      1.18 o 
 -10   8   9       29.52       28.88      3.09 o 
  -9   8   9       17.44       16.55      2.57 o 
  -8   8   9       92.75      104.19      6.21 o 
  -7   8   9        5.68        3.50      1.47 o 
  -6   8   9      388.99      451.89     18.13 o 
  -5   8   9       81.53      106.65      5.02 o 
  -4   8   9        0.55       -1.49      1.49 o 
  -3   8   9       43.48       39.94      2.57 o 
  -2   8   9       23.47       20.95      2.00 o 
  -1   8   9      112.42      123.58      4.82 o 
   0   8   9        0.79        2.21      1.15 o 
   1   8   9       28.99       34.15      2.46 o 
   2   8   9       85.20       89.30      4.41 o 
   3   8   9      117.68      137.69      5.61 o 
   4   8   9        0.43        1.98      1.60 o 
   5   8   9        1.75        3.14      1.63 o 
   6   8   9        0.46        1.55      1.39 o 
   7   8   9        0.48        3.23      1.74 o 
   8   8   9        2.08        4.33      1.95 o 
 -12   9   9       26.63       23.34      4.41 o 
 -11   9   9        1.75        3.09      1.40 o 
 -10   9   9       38.02       38.10      3.34 o 
  -9   9   9       29.15       32.16      2.98 o 
  -8   9   9       25.33       27.14      3.16 o 
  -7   9   9        0.15        0.05      1.14 o 
  -6   9   9       88.07       96.61      4.67 o 
  -5   9   9       92.11      110.63      5.82 o 
  -4   9   9       46.29       42.67      3.03 o 
  -3   9   9       14.56       14.42      1.52 o 
  -2   9   9        8.46        5.83      1.34 o 
  -1   9   9        0.05       -0.21      1.18 o 
   0   9   9        6.49        6.27      1.23 o 
   1   9   9        6.51        7.32      1.38 o 
   2   9   9       51.15       52.52      3.26 o 
   3   9   9        6.13        5.17      1.49 o 
   4   9   9        0.11        1.46      1.21 o 
   5   9   9        9.42        7.05      1.77 o 
   6   9   9        1.45       -0.45      1.34 o 
   7   9   9        8.49       10.86      3.24 o 
 -12  10   9        3.36        4.74      3.68 o 
 -11  10   9        8.08        8.29      1.75 o 
 -10  10   9       11.69       10.37      2.49 o 
  -9  10   9       19.83       18.31      2.49 o 
  -8  10   9       38.69       40.80      4.56 o 
  -7  10   9       54.50       69.77      3.71 o 
  -6  10   9        0.71       -1.97      1.97 o 
  -5  10   9       45.21       47.95      3.51 o 
  -4  10   9      115.56      136.58      5.53 o 
  -3  10   9       10.12       11.63      1.33 o 
  -2  10   9        6.21        2.07      1.12 o 
  -1  10   9       10.55        9.94      1.74 o 
   0  10   9        0.04       -0.74      1.12 o 
   1  10   9       19.54       20.11      1.91 o 
   2  10   9        0.06       -0.54      1.19 o 
   3  10   9        1.85       -0.61      1.13 o 
   4  10   9       18.98       16.83      1.92 o 
   5  10   9       16.47       15.92      2.91 o 
   6  10   9        5.15        7.14      2.00 o 
 -11  11   9        0.55        1.69      1.31 o 
 -10  11   9       24.84       16.72      3.73 o 
  -9  11   9       11.90       13.11      2.59 o 
  -8  11   9        0.39        0.32      1.03 o 
  -7  11   9       14.29       11.78      1.63 o 
  -6  11   9        1.07        1.62      1.76 o 
  -5  11   9      124.76      145.53     10.00 o 
  -4  11   9        5.48        2.52      1.25 o 
  -3  11   9      126.58      138.69      5.17 o 
  -2  11   9       33.51       38.31      2.19 o 
  -1  11   9       30.74       37.51      2.33 o 
   0  11   9       22.59       23.12      1.88 o 
   1  11   9        2.98        4.41      1.41 o 
   2  11   9        3.92        1.72      1.34 o 
   3  11   9        5.44        5.15      1.29 o 
   4  11   9       19.57       15.28      3.15 o 
   5  11   9        8.16        8.51      2.11 o 
 -10  12   9        6.66        3.39      1.43 o 
  -9  12   9        4.67        2.64      2.33 o 
  -8  12   9        7.49        3.82      1.73 o 
  -7  12   9        0.31       -0.15      1.16 o 
  -6  12   9        0.02       -0.02      1.10 o 
  -5  12   9        0.02       -0.92      1.17 o 
  -4  12   9        2.19        2.38      1.31 o 
  -3  12   9       26.62       29.45      2.08 o 
  -2  12   9        8.08        4.21      1.03 o 
  -1  12   9       25.38       24.28      1.69 o 
   0  12   9        0.07       -0.76      0.76 o 
   1  12   9       13.20        7.50      1.34 o 
   2  12   9        0.04        0.14      0.87 o 
   3  12   9        0.69        1.64      1.97 o 
   4  12   9        0.91       -0.78      1.47 o 
  -8  13   9       12.22        9.55      2.02 o 
  -7  13   9       29.17       27.52      3.59 o 
  -6  13   9        0.14       -0.32      1.29 o 
  -5  13   9        3.10        2.58      1.55 o 
  -4  13   9       61.86       70.58      7.89 o 
  -3  13   9       82.46       89.77      7.66 o 
  -2  13   9       19.16       16.77      2.16 o 
  -1  13   9        6.88        2.63      2.66 o 
   0  13   9       22.28       19.89      2.04 o 
   1  13   9        8.43        3.71      1.70 o 
   2  13   9        2.98        5.18      1.51 o 
   3  13   9        7.55        3.18      3.45 o 
  -6  14   9        0.10        0.20      2.40 o 
  -5  14   9       41.56       32.21      8.07 o 
  -4  14   9        5.40        6.94      1.57 o 
  -3  14   9       15.66        5.87      2.05 o 
  -2  14   9        4.98        5.90      1.67 o 
  -1  14   9        4.63       -1.08      2.28 o 
   0  14   9        0.92       -2.00      2.14 o 
 -13   0  10        8.42        5.51      2.90 o 
 -12   0  10        4.00        3.39      2.98 o 
 -11   0  10      232.69      226.55     18.27 o 
 -10   0  10      139.09      132.96     12.24 o 
  -9   0  10      601.60      584.36     42.42 o 
  -8   0  10      783.44      705.45     43.90 o 
  -7   0  10      145.67      155.20     11.96 o 
  -6   0  10      286.39      297.34     18.88 o 
  -5   0  10      266.47      255.96     17.49 o 
  -4   0  10       29.51       10.92     10.64 o 
  -3   0  10        0.69       -2.08      2.68 o 
  -2   0  10      706.39      690.40     45.29 o 
  -1   0  10      718.31      812.54     33.04 o 
   0   0  10      164.41      180.21     12.84 o 
   1   0  10       10.89       11.18      5.10 o 
   2   0  10       29.74       33.97      6.26 o 
   3   0  10        0.41       -4.09      4.09 o 
   4   0  10       25.71       21.85      4.00 o 
   5   0  10       48.11       45.20      6.57 o 
   6   0  10       20.52       17.48      3.89 o 
   7   0  10       25.53       23.26      5.98 o 
   8   0  10        8.72        7.01      1.93 o 
 -14   1  10        0.80       -0.87      1.98 o 
 -13   1  10       50.90       49.07      3.83 o 
 -12   1  10        2.20        0.82      1.82 o 
 -11   1  10        0.19        1.43      2.64 o 
 -10   1  10        1.22        2.55      2.94 o 
  -9   1  10        4.94        5.57      2.10 o 
  -8   1  10      326.40      268.42     11.36 o 
  -7   1  10        5.84        0.87      2.99 o 
  -6   1  10       28.57       13.06      3.11 o 
  -5   1  10       14.98        3.79      2.81 o 
  -4   1  10      109.79      101.54      8.14 o 
  -3   1  10        5.74        5.82      2.61 o 
  -2   1  10       13.51       14.62      2.86 o 
  -1   1  10        9.24        9.17      2.73 o 
   0   1  10     1317.95     1541.37     51.59 o 
   1   1  10        0.04        0.47      2.99 o 
   2   1  10      102.90      115.34      8.09 o 
   3   1  10       56.94       56.64      6.09 o 
   4   1  10       33.35       31.10      4.42 o 
   5   1  10        0.02        1.44      2.39 o 
   6   1  10       10.94       12.32      2.95 o 
   7   1  10        1.90        2.47      1.35 o 
   8   1  10       12.11        8.54      1.71 o 
 -14   2  10       39.38       36.28      3.83 o 
 -13   2  10        0.05        2.89      1.90 o 
 -12   2  10       29.42       36.47      4.96 o 
 -11   2  10        6.98        6.60      2.50 o 
 -10   2  10      115.50      123.27      8.27 o 
  -9   2  10       70.95       73.64      6.14 o 
  -8   2  10      109.73      120.03      8.34 o 
  -7   2  10      362.51      333.59     13.86 o 
  -6   2  10       16.60       16.58      3.74 o 
  -5   2  10       18.93       10.56      3.41 o 
  -4   2  10       43.92       35.78      5.41 o 
  -3   2  10        2.98        1.53      2.01 o 
  -2   2  10      185.40      187.26      9.27 o 
  -1   2  10        7.41        6.95      3.09 o 
   0   2  10      309.05      362.14     17.45 o 
   1   2  10      127.57      151.54      9.81 o 
   2   2  10       46.57       47.05      5.13 o 
   3   2  10       62.18       67.02      5.99 o 
   4   2  10        4.61        4.26      2.20 o 
   5   2  10        1.20        3.45      3.19 o 
   6   2  10        2.40        0.54      1.40 o 
   7   2  10        9.48        6.46      1.57 o 
   8   2  10        6.60        6.74      1.65 o 
 -14   3  10       64.22       68.42      8.30 o 
 -13   3  10        4.88        2.76      6.00 o 
 -12   3  10       97.69       90.93      8.44 o 
 -11   3  10        4.86        7.75      2.96 o 
 -10   3  10        1.25        4.67      2.40 o 
  -9   3  10       21.77       19.64      3.93 o 
  -8   3  10        0.51       -1.07      3.04 o 
  -7   3  10       15.27       10.58      3.01 o 
  -6   3  10       33.45       25.97      4.94 o 
  -5   3  10       14.41       20.35      5.13 o 
  -4   3  10        8.54        6.36      2.45 o 
  -3   3  10        2.88       -0.14      2.12 o 
  -2   3  10      160.10      160.09      8.44 o 
  -1   3  10       75.80       75.14      6.55 o 
   0   3  10       42.81       46.33      6.25 o 
   1   3  10       51.80       54.48      5.93 o 
   2   3  10       70.58       70.32      7.51 o 
   3   3  10       15.30       15.49      3.04 o 
   4   3  10       16.53       12.88      3.08 o 
   5   3  10        3.21        4.83      2.49 o 
   6   3  10       25.90       23.54      3.85 o 
   7   3  10       28.24       22.62      3.18 o 
   8   3  10        2.83        1.00      1.29 o 
 -14   4  10        0.03       -2.44      2.44 o 
 -13   4  10        0.05       -2.11      3.65 o 
 -12   4  10        8.78        4.72      3.91 o 
 -11   4  10        3.57       10.97      3.45 o 
 -10   4  10        1.58        0.64      3.93 o 
  -9   4  10       23.27       22.26      4.38 o 
  -8   4  10       24.76       10.36      4.22 o 
  -7   4  10       15.28       14.06      4.56 o 
  -6   4  10      116.85      105.27      9.28 o 
  -5   4  10        1.26        1.06      3.25 o 
  -4   4  10       59.08       50.15      6.75 o 
  -3   4  10        5.33        1.10      2.94 o 
  -2   4  10      839.62      931.22     33.43 o 
  -1   4  10       15.07       16.50      3.33 o 
   0   4  10       13.70       13.34      2.99 o 
   1   4  10        1.22        1.50      3.36 o 
   2   4  10      183.65      192.95      9.99 o 
   3   4  10       61.20       72.18      5.87 o 
   4   4  10       28.14       30.31      4.34 o 
   5   4  10       51.61       47.76      5.64 o 
   6   4  10       83.48       74.32      6.43 o 
   7   4  10        1.15       -0.80      1.13 o 
   8   4  10        3.10       -2.03      2.27 o 
 -13   5  10      112.36      115.53     12.56 o 
 -12   5  10       64.62       57.38      8.81 o 
 -11   5  10       93.24       95.39      9.23 o 
 -10   5  10      106.98      108.50      9.17 o 
  -9   5  10       11.02        8.58      3.67 o 
  -8   5  10       43.73       37.38      6.64 o 
  -7   5  10       10.72       14.44      4.55 o 
  -6   5  10       51.45       46.36      7.21 o 
  -5   5  10       57.67       69.86      5.59 o 
  -4   5  10      117.90      137.05      9.01 o 
  -3   5  10      409.90      493.86     17.46 o 
  -2   5  10        7.82        5.28      3.81 o 
  -1   5  10       28.24       29.12      3.02 o 
   0   5  10      151.08      165.69      6.53 o 
   1   5  10       36.32       43.50      4.00 o 
   2   5  10        0.85        2.03      1.74 o 
   3   5  10       59.74       59.54      5.96 o 
   4   5  10       23.45       28.78      4.09 o 
   5   5  10      107.45      118.94     10.23 o 
   6   5  10        0.63        0.10      1.14 o 
   7   5  10        1.15        1.83      1.24 o 
 -13   6  10        0.39        2.67      3.08 o 
 -12   6  10       12.36       14.30      8.79 o 
 -11   6  10        0.29        0.96      2.55 o 
 -10   6  10       59.06       46.11      5.83 o 
  -9   6  10       14.03       13.27      4.03 o 
  -8   6  10        6.01        9.43      3.80 o 
  -7   6  10       98.27       96.47      9.87 o 
  -6   6  10       73.80       70.30      8.67 o 
  -5   6  10        1.06       -0.70      2.74 o 
  -4   6  10       84.48       90.32      7.45 o 
  -3   6  10       47.38       57.35      6.23 o 
  -2   6  10        4.24        2.54      2.06 o 
  -1   6  10       15.17       13.40      1.96 o 
   0   6  10       33.83       39.05      3.02 o 
   1   6  10        1.95        1.31      1.46 o 
   2   6  10        5.13        3.91      1.69 o 
   3   6  10        0.23       -0.41      1.54 o 
   4   6  10       24.64       22.86      3.76 o 
   5   6  10       14.36       15.39      3.20 o 
   6   6  10       13.39        9.21      1.76 o 
   7   6  10        0.43       -1.63      1.63 o 
 -12   7  10       56.05       59.25      9.20 o 
 -11   7  10        4.72        2.56      1.88 o 
 -10   7  10      121.31      104.08      9.39 o 
  -9   7  10        0.68        5.88      2.73 o 
  -8   7  10        3.60       -0.53      3.14 o 
  -7   7  10        2.06        4.40      3.23 o 
  -6   7  10      368.47      393.83     16.12 o 
  -5   7  10       99.33      112.99      7.45 o 
  -4   7  10      257.00      289.65     11.54 o 
  -3   7  10        1.60        4.29      2.11 o 
  -2   7  10       65.78       74.98      5.02 o 
  -1   7  10       12.07       11.03      2.17 o 
   0   7  10        0.04        0.64      1.31 o 
   1   7  10        2.31        1.39      1.30 o 
   2   7  10       49.62       52.72      3.99 o 
   3   7  10       30.45       32.59      3.49 o 
   4   7  10       12.23       14.91      3.36 o 
   5   7  10        3.55        1.55      1.34 o 
   6   7  10       12.93       11.95      1.81 o 
 -11   8  10       23.78       15.44      3.60 o 
 -10   8  10        0.03        3.63      3.85 o 
  -9   8  10        0.21       -0.19      2.22 o 
  -8   8  10        0.14        5.48      2.82 o 
  -7   8  10       22.58       23.79      3.80 o 
  -6   8  10       35.58       39.62      4.37 o 
  -5   8  10        5.32        0.69      1.88 o 
  -4   8  10       43.41       38.46      4.01 o 
  -3   8  10        0.79       -1.68      1.68 o 
  -2   8  10        1.42       -1.24      1.69 o 
  -1   8  10        0.43       -0.31      1.60 o 
   0   8  10        4.61        3.86      1.12 o 
   1   8  10        8.79        6.51      1.47 o 
   2   8  10       42.89       45.31      3.56 o 
   3   8  10        4.81        2.70      2.24 o 
   4   8  10       13.05        7.89      1.91 o 
   5   8  10        0.03        0.07      1.41 o 
   6   8  10        2.92        5.17      1.69 o 
 -11   9  10       19.15       11.54      4.49 o 
 -10   9  10        0.31        1.56      3.22 o 
  -9   9  10        8.49       10.24      4.65 o 
  -8   9  10        5.43        3.88      1.62 o 
  -7   9  10       14.59       11.63      2.15 o 
  -6   9  10        0.14       -1.74      1.74 o 
  -5   9  10      411.34      389.08     12.43 o 
  -4   9  10       19.10       21.43      3.35 o 
  -3   9  10       24.50       29.08      3.13 o 
  -2   9  10      127.01      129.52      7.22 o 
  -1   9  10       34.42       32.34      2.56 o 
   0   9  10        0.10       -0.81      1.28 o 
   1   9  10       32.62       28.46      2.78 o 
   2   9  10        7.43        4.99      1.28 o 
   3   9  10       16.63       19.58      2.60 o 
   4   9  10        1.41        1.77      1.54 o 
   5   9  10        2.61        1.36      1.26 o 
 -10  10  10        9.11        7.06      4.99 o 
  -9  10  10       71.69       58.29      9.12 o 
  -8  10  10        1.37        2.23      2.80 o 
  -7  10  10       35.93       43.60      4.15 o 
  -6  10  10        4.40       -0.69      1.75 o 
  -5  10  10        7.83       10.35      2.26 o 
  -4  10  10       53.36       73.38      5.55 o 
  -3  10  10        1.09        1.10      1.40 o 
  -2  10  10        6.45        3.80      1.32 o 
  -1  10  10       18.35       14.23      1.74 o 
   0  10  10        1.08       -0.52      1.26 o 
   1  10  10        9.98        6.71      1.45 o 
   2  10  10        0.22        0.27      1.04 o 
   3  10  10       16.74       13.49      2.77 o 
   4  10  10        0.00        0.48      1.47 o 
  -9  11  10       12.26        8.37      1.93 o 
  -8  11  10       12.60       11.84      2.50 o 
  -7  11  10        2.67        3.46      1.66 o 
  -6  11  10        1.76        1.24      1.27 o 
  -5  11  10       22.38       19.91      7.17 o 
  -4  11  10        7.79        7.80      2.14 o 
  -3  11  10       32.41       31.45      3.18 o 
  -2  11  10       10.50        6.39      1.80 o 
  -1  11  10        0.93        0.31      1.22 o 
   0  11  10        7.19        5.62      1.74 o 
   1  11  10        0.07       -1.17      1.17 o 
   2  11  10        5.41        1.08      1.53 o 
   3  11  10       16.89        9.70      1.84 o 
  -8  12  10       43.87       30.46      3.20 o 
  -7  12  10        0.79        1.47      1.56 o 
  -6  12  10       33.79       19.64      5.60 o 
  -5  12  10       10.97        9.90      2.86 o 
  -4  12  10       43.16       27.71      5.09 o 
  -3  12  10       30.00       24.99      3.20 o 
  -2  12  10       14.86       10.08      2.97 o 
  -1  12  10        0.05       -1.19      1.51 o 
   0  12  10        0.54        1.75      4.52 o 
   1  12  10        8.03       11.07      2.60 o 
   2  12  10        2.61        3.51      1.23 o 
  -6  13  10        7.39        5.78      4.02 o 
  -5  13  10        0.63        1.04      0.97 o 
  -4  13  10        6.34        2.10      2.15 o 
  -3  13  10       23.00       11.89      6.76 o 
  -2  13  10        4.07        2.69      3.11 o 
  -1  13  10        6.76       -2.08      2.48 o 
   0  13  10        5.53        8.94      3.23 o 
 -13   1  11      101.47       84.88     10.74 o 
 -12   1  11       35.28       34.88      4.54 o 
 -11   1  11       38.12       39.95      4.69 o 
 -10   1  11        0.03        0.12      2.02 o 
  -9   1  11       40.20       34.21      4.34 o 
  -8   1  11        4.89        1.72      2.59 o 
  -7   1  11      113.40      126.62      9.45 o 
  -6   1  11       11.08       15.82      4.21 o 
  -5   1  11        6.49        7.38      3.72 o 
  -4   1  11      142.88      160.08     12.81 o 
  -3   1  11       25.60       28.31      4.80 o 
  -2   1  11       23.16       23.77      3.68 o 
  -1   1  11        0.03       -2.84      2.84 o 
   0   1  11       57.90       58.54      5.99 o 
   1   1  11        8.07        9.22      2.69 o 
   2   1  11        0.61        2.97      2.17 o 
   3   1  11       25.10       35.78      5.39 o 
   4   1  11        6.79        6.54      3.58 o 
   5   1  11       14.62       19.02      4.33 o 
   6   1  11        6.82        9.49      2.60 o 
   7   1  11        0.78        0.56      1.51 o 
 -13   2  11        4.36        0.08      1.43 o 
 -12   2  11        0.92        2.24      2.29 o 
 -11   2  11        1.67        2.28      2.44 o 
 -10   2  11       35.19       50.01      8.92 o 
  -9   2  11       32.28       19.65      4.64 o 
  -8   2  11       49.76       43.00      5.22 o 
  -7   2  11      119.57      114.70      8.89 o 
  -6   2  11      150.81      167.54     12.76 o 
  -5   2  11       20.01       17.20      5.62 o 
  -4   2  11       24.10       13.68      4.40 o 
  -3   2  11      148.09      153.52     10.31 o 
  -2   2  11        1.61        3.23      2.09 o 
  -1   2  11      194.07      200.28     11.20 o 
   0   2  11      116.97      122.57      8.50 o 
   1   2  11        8.55        5.25      3.73 o 
   2   2  11       33.94       38.05      5.74 o 
   3   2  11       23.08       28.72      5.05 o 
   4   2  11        8.77       15.97      4.52 o 
   5   2  11        6.67        5.73      2.91 o 
   6   2  11       13.96       13.29      3.07 o 
   7   2  11       32.65       12.77      3.57 o 
 -13   3  11       56.38       51.83      5.55 o 
 -12   3  11        0.17       -2.16      2.16 o 
 -11   3  11        0.09       -0.88      2.21 o 
 -10   3  11        3.33        0.45      2.61 o 
  -9   3  11        0.08        2.89      2.86 o 
  -8   3  11      111.93      108.93      9.64 o 
  -7   3  11      155.57      157.18     11.86 o 
  -6   3  11      253.36      244.40     15.05 o 
  -5   3  11       56.77       67.86      8.24 o 
  -4   3  11      162.58      169.83     10.60 o 
  -3   3  11      138.66      146.24     10.11 o 
  -2   3  11       58.00       63.21      8.81 o 
  -1   3  11       94.39       93.43      8.27 o 
   0   3  11       27.51       27.01      3.62 o 
   1   3  11       61.95       72.68      7.07 o 
   2   3  11       50.48       59.44      6.16 o 
   3   3  11        2.73        2.51      2.17 o 
   4   3  11        8.78        6.67      3.34 o 
   5   3  11        5.69        2.29      2.50 o 
   6   3  11       11.43       13.56      3.05 o 
 -13   4  11       31.13       31.39      5.90 o 
 -12   4  11       11.48        6.70      4.45 o 
 -11   4  11       49.52       50.82      6.57 o 
 -10   4  11      129.85      109.64      8.89 o 
  -9   4  11       15.29       12.92      3.72 o 
  -8   4  11       38.12       45.99      7.45 o 
  -7   4  11       73.89       73.73      9.30 o 
  -6   4  11        6.24        8.13      4.55 o 
  -5   4  11        1.90       -0.53      3.92 o 
  -4   4  11       15.70       19.27      3.98 o 
  -3   4  11       33.12       27.60      5.42 o 
  -2   4  11      378.67      431.90     30.50 o 
  -1   4  11       69.02       52.75      8.88 o 
   0   4  11       85.27       84.57      6.86 o 
   1   4  11       33.38       39.98      5.17 o 
   2   4  11       77.89      103.88      7.86 o 
   3   4  11        2.49        4.76      2.64 o 
   4   4  11        4.80        6.06      2.85 o 
   5   4  11        0.17        1.21      4.30 o 
   6   4  11        0.20        0.51      1.86 o 
 -12   5  11       29.76       36.04      6.97 o 
 -11   5  11        4.19        9.35      2.70 o 
 -10   5  11        0.45        2.31      2.14 o 
  -9   5  11        1.58        0.24      3.42 o 
  -8   5  11        6.53        5.40      3.47 o 
  -7   5  11        4.23       -2.50      3.37 o 
  -6   5  11       41.73       42.15      7.60 o 
  -5   5  11      111.79       98.55     11.00 o 
  -4   5  11        0.30       -2.39      2.87 o 
  -3   5  11       67.90       77.62      9.51 o 
  -2   5  11        0.03       -1.28      3.43 o 
  -1   5  11        9.05        8.21      2.99 o 
   0   5  11        0.01        1.66      2.09 o 
   1   5  11        0.90       -0.32      1.75 o 
   2   5  11        3.95        5.11      2.23 o 
   3   5  11       15.63       17.01      3.97 o 
   4   5  11        5.55        3.62      2.35 o 
   5   5  11        6.03        4.43      1.62 o 
   6   5  11        0.03        0.06      1.55 o 
 -12   6  11      124.63       97.31     11.91 o 
 -11   6  11       37.71       28.98      9.98 o 
 -10   6  11       49.99       54.43      8.88 o 
  -9   6  11       79.66       76.74      5.21 o 
  -8   6  11       49.08       56.25      5.35 o 
  -7   6  11       11.31        6.03      2.15 o 
  -6   6  11       20.46       21.75      3.51 o 
  -5   6  11        1.89        1.62      1.52 o 
  -4   6  11        0.07        0.72      1.34 o 
  -3   6  11       82.03       97.70      7.00 o 
  -2   6  11        2.92       -0.48      1.89 o 
  -1   6  11        9.75        9.35      2.67 o 
   0   6  11       19.15       26.06      4.22 o 
   1   6  11        1.45        1.31      2.10 o 
   2   6  11        4.95        3.76      2.80 o 
   3   6  11        7.92        6.30      3.03 o 
   4   6  11        5.40        7.83      3.63 o 
   5   6  11        0.78        3.86      1.40 o 
 -11   7  11        1.08        6.20      4.01 o 
 -10   7  11        2.36        1.28      3.65 o 
  -9   7  11        4.28        4.21      1.65 o 
  -8   7  11       10.78        9.45      4.13 o 
  -7   7  11       17.81       18.76      3.23 o 
  -6   7  11       10.92        8.77      2.19 o 
  -5   7  11        0.00        1.22      2.12 o 
  -4   7  11       23.46       20.07      3.48 o 
  -3   7  11       16.71       14.16      2.46 o 
  -2   7  11        0.26       -1.51      1.51 o 
  -1   7  11        1.90        0.06      2.44 o 
   0   7  11        3.88        2.95      2.44 o 
   1   7  11       30.00       28.27      5.20 o 
   2   7  11        7.19        8.50      2.61 o 
   3   7  11        3.88        3.23      3.65 o 
   4   7  11       21.54       16.53      2.63 o 
 -10   8  11       29.34       15.59      3.47 o 
  -9   8  11       44.16       33.17      4.22 o 
  -8   8  11        6.79        7.85      1.84 o 
  -7   8  11       92.85       83.05      8.56 o 
  -6   8  11       24.97       21.60      2.97 o 
  -5   8  11       10.78        8.37      1.92 o 
  -4   8  11        5.09        3.62      1.70 o 
  -3   8  11        8.17        8.19      2.04 o 
  -2   8  11        2.90        2.50      1.48 o 
  -1   8  11       99.17      111.13      9.22 o 
   0   8  11       28.21       38.00      5.25 o 
   1   8  11       33.71       34.86      6.33 o 
   2   8  11        5.92        2.84      2.91 o 
   3   8  11        0.34       -0.21      1.88 o 
   4   8  11        0.32       -1.12      1.12 o 
  -9   9  11        4.06        4.29      1.30 o 
  -8   9  11       23.34       16.21      2.82 o 
  -7   9  11        2.07        2.83      2.84 o 
  -6   9  11        0.04       -0.35      1.44 o 
  -5   9  11      129.55      102.89      8.36 o 
  -4   9  11       19.36       17.77      2.70 o 
  -3   9  11       13.06       12.61      1.86 o 
  -2   9  11        7.65        8.58      1.54 o 
  -1   9  11        4.88        4.35      2.03 o 
   0   9  11        2.60        1.17      1.48 o 
   1   9  11        0.26        0.58      3.30 o 
   2   9  11        0.84       -0.07      2.65 o 
   3   9  11       27.77       21.32      6.78 o 
  -8  10  11       16.26        8.78      1.75 o 
  -7  10  11        0.35        3.20      1.54 o 
  -6  10  11       34.04       31.98      3.97 o 
  -5  10  11        1.77        3.63      1.55 o 
  -4  10  11        5.87        6.03      1.83 o 
  -3  10  11        0.04       -0.85      1.29 o 
  -2  10  11       20.79       15.99      2.16 o 
  -1  10  11        0.20        1.21      1.83 o 
   0  10  11        2.62        6.83      2.32 o 
   1  10  11       12.11        9.21      2.55 o 
   2  10  11       14.78       17.16      2.86 o 
  -7  11  11        6.22        2.66      2.92 o 
  -6  11  11       52.41       44.07      3.79 o 
  -5  11  11       13.46        8.70      1.93 o 
  -4  11  11       45.61       32.91      5.53 o 
  -3  11  11        0.05       -0.48      1.56 o 
  -2  11  11        1.04       -0.33      2.34 o 
  -1  11  11        2.02        0.91      2.31 o 
   0  11  11        6.81        2.64      1.93 o 
   1  11  11        5.79       10.19      3.59 o 
 -12   0  12       27.44       25.90      5.67 o 
 -11   0  12       13.96       10.31      5.29 o 
 -10   0  12       76.22       66.75     13.22 o 
  -9   0  12       19.18       25.87     10.00 o 
  -8   0  12       12.09        5.01      4.89 o 
  -7   0  12      128.76       98.20     12.37 o 
  -6   0  12       45.48       38.98      8.38 o 
  -5   0  12      107.91      108.74     13.84 o 
  -4   0  12       57.18       88.93     12.61 o 
  -3   0  12        7.46        6.38      4.47 o 
  -2   0  12      242.24      278.44     14.98 o 
  -1   0  12        0.23        0.83      4.90 o 
   0   0  12       93.37       99.01      9.68 o 
   1   0  12      263.82      269.65     15.09 o 
   2   0  12       13.56        9.57      3.38 o 
   3   0  12        1.86        3.29      3.42 o 
   4   0  12        0.58        7.08      3.34 o 
   5   0  12       20.44       25.25      4.85 o 
 -12   1  12        0.13       -2.67      2.67 o 
 -11   1  12        0.00        4.26      2.79 o 
 -10   1  12       12.78        6.10      3.52 o 
  -9   1  12        0.30        3.44      2.60 o 
  -8   1  12       78.60       84.26      7.38 o 
  -7   1  12        0.33       -0.20      2.61 o 
  -6   1  12        1.78        1.05      2.75 o 
  -5   1  12        7.32       15.56      4.17 o 
  -4   1  12        0.85        2.03      3.11 o 
  -3   1  12        1.83        4.26      3.40 o 
  -2   1  12       14.66       14.25      3.83 o 
  -1   1  12        3.95        1.70      1.87 o 
   0   1  12      245.45      265.76     10.30 o 
   1   1  12       27.01       25.53      3.44 o 
   2   1  12        1.40        1.48      2.04 o 
   3   1  12        3.07        1.41      1.77 o 
   4   1  12        1.68        2.85      1.51 o 
   5   1  12        0.00        0.22      1.05 o 
 -12   2  12       77.28       72.61      9.42 o 
 -11   2  12       65.57       59.32      7.37 o 
 -10   2  12       58.75       67.24      8.87 o 
  -9   2  12       27.21       23.73      4.55 o 
  -8   2  12       24.63       25.34      5.40 o 
  -7   2  12       24.60       21.25      4.83 o 
  -6   2  12        9.18        6.36      2.97 o 
  -5   2  12       10.52       13.07      3.99 o 
  -4   2  12       38.74       48.14      6.35 o 
  -3   2  12       29.59       29.07      5.87 o 
  -2   2  12        0.39       -2.46      2.46 o 
  -1   2  12      118.47      114.05      6.30 o 
   0   2  12       15.54       18.29      3.06 o 
   1   2  12       36.83       36.10      4.88 o 
   2   2  12       69.98       62.69      6.28 o 
   3   2  12        0.09        0.57      1.76 o 
   4   2  12        0.99        1.88      1.86 o 
   5   2  12        1.72        0.10      1.11 o 
 -11   3  12        0.51       -0.12      4.43 o 
 -10   3  12        1.03        3.78      3.54 o 
  -9   3  12       89.66       78.11      7.71 o 
  -8   3  12        2.66        3.93      3.50 o 
  -7   3  12       57.04       57.02      7.76 o 
  -6   3  12       99.45       99.92     10.35 o 
  -5   3  12        0.45        5.28      4.09 o 
  -4   3  12        2.14        1.03      3.13 o 
  -3   3  12        7.73        4.24      3.51 o 
  -2   3  12        5.54        3.31      2.89 o 
  -1   3  12       84.42       76.55      7.58 o 
   0   3  12        1.47       -1.71      1.89 o 
   1   3  12       65.85       63.44      6.25 o 
   2   3  12        4.96        7.97      2.66 o 
   3   3  12        6.28        2.94      2.24 o 
   4   3  12        0.82        2.20      1.64 o 
 -11   4  12       18.27       13.12      3.38 o 
 -10   4  12       54.91       45.54     10.97 o 
  -9   4  12       18.99       12.11      3.16 o 
  -8   4  12        0.91        4.25      2.51 o 
  -7   4  12        3.01        1.52      2.71 o 
  -6   4  12       18.34       16.74      5.26 o 
  -5   4  12        1.84        1.00      2.56 o 
  -4   4  12        8.99        7.62      4.31 o 
  -3   4  12       16.44       26.18      5.00 o 
  -2   4  12       53.51       61.14      6.30 o 
  -1   4  12        4.21        4.42      2.35 o 
   0   4  12        2.17        0.33      1.73 o 
   1   4  12        0.58        1.10      2.68 o 
   2   4  12       18.31       15.22      3.07 o 
   3   4  12        0.24       -0.79      2.40 o 
   4   4  12        0.11        0.20      1.12 o 
 -11   5  12        4.06        2.79      1.97 o 
 -10   5  12        4.96        3.91      3.78 o 
  -9   5  12        1.69        0.33      2.05 o 
  -8   5  12       12.94        9.37      3.33 o 
  -7   5  12       44.13       45.71      6.62 o 
  -6   5  12       12.35       18.84      5.98 o 
  -5   5  12       90.80      101.70     13.01 o 
  -4   5  12        0.07       -2.26      2.26 o 
  -3   5  12       19.90       18.06      4.44 o 
  -2   5  12        0.77        0.26      2.01 o 
  -1   5  12        0.24        4.32      2.52 o 
   0   5  12       17.62       13.86      3.22 o 
   1   5  12       54.69       50.46      7.39 o 
   2   5  12       26.96       17.00      3.51 o 
   3   5  12       39.73       28.05     14.49 o 
   4   5  12        0.30        2.15      1.45 o 
 -10   6  12       11.00        3.51      3.61 o 
  -9   6  12        2.18       -0.65      4.04 o 
  -8   6  12        0.17        0.82      2.13 o 
  -7   6  12        1.78        3.80      2.53 o 
  -6   6  12       13.41       20.25      5.93 o 
  -5   6  12       46.50       61.58      9.92 o 
  -4   6  12       22.25       20.08      3.57 o 
  -3   6  12        2.21        0.35      1.72 o 
  -2   6  12        2.17        1.55      2.16 o 
  -1   6  12        7.08        6.70      2.19 o 
   0   6  12        0.92        1.97      2.28 o 
   1   6  12       18.36       16.28      3.93 o 
   2   6  12        0.85        1.17      2.16 o 
   3   6  12        7.13        7.39      2.63 o 
  -9   7  12       58.60       44.68      5.19 o 
  -8   7  12       31.92       27.58      5.18 o 
  -7   7  12       34.17       30.04      4.34 o 
  -6   7  12       18.34       15.46      4.81 o 
  -5   7  12       22.62       21.20      4.21 o 
  -4   7  12       25.82       22.74      3.80 o 
  -3   7  12       24.53       23.88      4.04 o 
  -2   7  12        1.29        0.10      2.46 o 
  -1   7  12        4.97        2.02      1.94 o 
   0   7  12       23.04       23.56      3.56 o 
   1   7  12        5.91        9.11      3.73 o 
   2   7  12        5.54        8.23      4.22 o 
  -8   8  12        7.12       11.55      4.60 o 
  -7   8  12        0.04       -1.89      2.92 o 
  -6   8  12        2.99       -0.21      1.46 o 
  -5   8  12        6.16        6.08      3.80 o 
  -4   8  12        1.55        1.75      1.60 o 
  -3   8  12        1.56        3.03      1.98 o 
  -2   8  12        5.63        5.16      1.52 o 
  -1   8  12        5.17        5.00      1.46 o 
   0   8  12        0.30        3.47      1.79 o 
   1   8  12        0.46       -0.04      1.13 o 
  -7   9  12        1.54        8.92      3.92 o 
  -6   9  12       65.57       57.35      9.50 o 
  -5   9  12        6.19        5.75      3.28 o 
  -4   9  12        1.33        3.49      3.35 o 
  -3   9  12       24.52       17.31      2.59 o 
  -2   9  12        5.96        6.47      2.21 o 
  -1   9  12        4.60        2.42      2.39 o 
   0   9  12        1.61        0.96      1.73 o 
 -10   1  13       56.25       50.36      5.76 o 
  -9   1  13       27.18       26.39      7.85 o 
  -8   1  13       40.61       31.33      5.98 o 
  -7   1  13       86.06       80.03      7.33 o 
  -6   1  13        4.48        2.24      2.30 o 
  -5   1  13        2.65        4.85      2.18 o 
  -4   1  13        4.51        4.20      2.78 o 
  -3   1  13       11.07        7.89      2.27 o 
  -2   1  13        9.95       10.48      4.00 o 
  -1   1  13       25.79       29.74      3.42 o 
   0   1  13       45.42       37.18      3.64 o 
   1   1  13       21.78       23.10      4.01 o 
   2   1  13       31.59       25.91      4.74 o 
 -10   2  13        7.36       11.11      2.81 o 
  -9   2  13        0.15        2.26      1.66 o 
  -8   2  13       16.14       14.79      3.01 o 
  -7   2  13        6.59        3.48      2.13 o 
  -6   2  13        0.17        1.66      2.75 o 
  -5   2  13        7.85        4.01      2.40 o 
  -4   2  13       12.24        8.54      3.93 o 
  -3   2  13        0.78       -0.32      1.53 o 
  -2   2  13        0.40        0.08      1.54 o 
  -1   2  13       10.74        9.31      2.61 o 
   0   2  13        3.51        1.28      3.71 o 
   1   2  13        1.21        2.16      1.78 o 
   2   2  13       42.72       41.82      5.96 o 
  -9   3  13        6.91        3.44      4.11 o 
  -8   3  13       14.01       17.81      3.23 o 
  -7   3  13       23.06       22.98      4.22 o 
  -6   3  13        3.21        6.45      2.74 o 
  -5   3  13        3.67        2.65      3.18 o 
  -4   3  13        2.69        1.03      1.92 o 
  -3   3  13        2.35        2.97      2.10 o 
  -2   3  13       27.97       30.63      3.79 o 
  -1   3  13        5.78        4.91      3.47 o 
   0   3  13        4.65        5.10      4.52 o 
   1   3  13        0.08        0.12      1.54 o 
  -9   4  13        0.69       -1.24      2.48 o 
  -8   4  13        3.17        1.24      1.73 o 
  -7   4  13       18.03       24.26      3.81 o 
  -6   4  13       67.36       65.05     15.56 o 
  -5   4  13       24.80       23.40      4.15 o 
  -4   4  13        8.48       12.62      3.32 o 
  -3   4  13       30.10       31.18      5.63 o 
  -2   4  13        1.22        1.15      2.02 o 
  -1   4  13       12.78       15.50      3.17 o 
   0   4  13        0.02        2.33      3.08 o 
   1   4  13        3.95        0.60      2.09 o 
  -8   5  13       29.15       23.96      6.20 o 
  -7   5  13        0.97       -1.29      1.56 o 
  -6   5  13        4.06        0.88      1.94 o 
  -5   5  13        0.27       -0.54      2.19 o 
  -4   5  13        0.05       -2.71      2.80 o 
  -3   5  13        1.02        1.72      2.22 o 
  -2   5  13        1.15        2.26      2.35 o 
  -1   5  13        6.40        6.55      2.42 o 
   0   5  13        0.75       -0.20      1.28 o 
  -7   6  13        8.70        4.99      3.42 o 
  -6   6  13       50.94       44.36      7.93 o 
  -5   6  13       23.85       15.60      3.52 o 
  -4   6  13       43.20       38.94      5.35 o 
  -3   6  13       42.45       40.15      6.74 o 
  -2   6  13        9.61       13.05      4.51 o 
  -1   6  13       22.04       18.57      4.83 o 
  -6   7  13        1.99        3.24      2.34 o 
  -5   7  13        2.40        3.40      3.04 o 
  -4   7  13        0.16       -0.64      1.44 o 
  -3   7  13        0.98       -0.57      1.62 o 
  -2   7  13       15.13       11.84      3.53 o 
  -6   1  14        1.27        1.97      1.46 o 
  -5   1  14       32.36       27.81      5.01 o 
  -4   1  14        0.08        0.33      1.45 o 
  -5   2  14       22.17       17.55      4.08 o 
  -4   2  14        2.28        2.28      2.26 o 
                                                 
